# Supplementary material for: Expression of Concern: Prognostic value of the postoperative neutrophil-lymphocyte ratio in solid tumors: A meta-analysis
Source: PLoS One. 2023 Feb 16;18(2):e0282192. doi: 10.1371/journal.pone.0282192 (PMC9934308; doi:10.1371/journal.pone.0282192)
Supplement: S1 File — (XLSX) [file pone.0282192.s001.xlsx]

## Sheet: Sheet1
OS/DFS/CSS					event	age≥60	enent	total		Sex: Male				CEA					ca199		tumor size≥4cm				12	TNM3-4		34	T12	T		T34									OS					DFS
author	year	Tumor type	research country	Inclusion period	low		high		low		high		low		high			low	high		low		high		low		high		low		high		treatment	TNM	T	Sample size	NLR cutoff	time of obtain NLR	follow-up	HR（0S）	log HR	se	P	NOS	HR（DFS）	log HR	se	P	HR(CSS)
Albisinni	2019	bladder cancer	Belgium	2013-2018																													radical surgery	I+II/III/NA 2/122/10		134	5.58	1 month	21.1 month	1.58 (0.83—3.04)	0.4574	0.3334	0.17	8	1.82 (0.96—3.46)	0.5988	0.3305	0.07	1.9 (0.94—3.82)
Bojaxhiu	2018	head and neck cancer	Switzerland	2007-2010																													resection/chemotherapy	I/II/III/IV 5/11/44/126		186	3.28	<10 day	49 median	2.04(1.17-3.59)	0.7129	0.287	0.013	6	1.54(0.82-2.88)	0.4318	0.3191	0.176
Cui	2020	colorectal cancer	china	2011-2014	30	70	47	76	47	70	49	76	27	70	28	76					47	70	49	76	30	70	34	76	53	70	13	63	resection	I+II/III+IV/ 82/64		146	2.96	≥7	41.7 median					7	1.75(1.02‑3.00)	0.5596	0.2725	0.04
Guo	2018	colorectal cancer	china	2009-2014					16	38	50	97	12	38	52	97									1	38	62	97					resection	I+II/III+IV 72/63		135	3.64	＞1 month	NA	2.729(1.159–6.427)	1.0039	0.4383	0.022	7	0.645(0.369–1.1129)	-0.4385	0.2849	0.125
Hayama	2020	colorectal cancer	Japan	2012-2016					36	76	68	100																					radical surgery	II/all		176	3.1	7 day	40 median						2.653(1.221–6.406)	0.9757	0.3928	0.013
He	2017	synchronous colorectal cancer	china	2009-2013	40	65	32	49	42	65	34	49																	49	65	40	49	radical surgery	I/II/III/NA 18/41/52/3		114	10.5	≤3 day	39 median	4.123(1.750–9.567)	1.4166	0.4305	0.001	6	3.342(1.619–6.898)	1.2066	0.3667	0.001
Hoshimoto	2020	pancreatic cancer	Japan	1995-2016																													resection	I/II/III/IV 4/107/1/6		211	1.8	18-86 day	19 month	1.644(1.044-2.590)	0.4971	0.2318	0.032	7
Jakubowska	2020	colorectal cancer	Poland	2014-2016	43	55	51	74	36	55	43	74													26	55	41	74	31	55	45	74	resection	I/II/III/IV 36/26/50/17		144	3.3	3 day	NA					6	0.65(0.30-1.42)	-0.4308	0.3945
Jang	2017	prostate cancer	Korea	2000-2010																													radical surgery	NA	T2/T3 935/1097	2302	3.5	2-3 month	78 median	1.437 (1.029–2.007)	0.3626	0.17	0.033	7	biological recurrence
Jin	2016	stage I non-small cell lung cancer	china	2007-2010																													resection	I	NA	123	3.9	>1 month	69 median	2.747 (1.668–4.408)	1.0105	0.3071	0.001	8	2.435 (1.526–4.322)	0.8899	0.2705	0.001
Kang	2016	bladder cancer	Korea	1999-2012																													radical surgery	NA	NA	385	2	3-4 month	38 median	1.22(1.14-1.31)	0.1989	0.0346	<0.001	7					1.23(1.12–1.35）
Kim	2019	pancreas adenocarcinoma	Korea	2010-2018																													radical surgery+chemoradiation	NA	T1-2/T3-4 23/172	178	2.535	1 month	22 median	1.59(1.09-2.33)	0.4637	0.1926		6	0.94(0.69-1.29)	-0.0619	0.1578
Kim	2012	stomach cancer	Korea	2004-2009																													resection	I/II/III 27/16/33	T1/T2/T3/T4 38/13/18/24	93	7.7	3 day	NA					8	4.167(1.550-11.200)	1.4272	0.5084	0.005
Li	2018	stage I-III colon cancer	china	2012-2015	120	226	74	128	150	226	62	128																	212	226	98	128	radical surgery	I+II/III 238/116	T1-2/T3-4 44/310	344	3	1-3 month	49 median	1.87(0.64-5.5)	0.6259	0.5471		6
Lin	2019	Oropharyngeal Cancers	American	1997-2017																													resection+/radiotherapy		T1/T2/T3/T4 17/35/19/36	108	6.2	3 month	37 median	1.9 (1.0-3.7)	0.6419	0.3275		6	1.9 (1.0-3.7)	0.6419	0.3275
Lin	2018	palatine tonsil cancers	American	1997-2013																													resection+radiation	II/III/IV 1/5/83	NA	99	11.875	<2.5 month	69 median	4.403 (1.177–16.475)	1.4823	0.6746	0.028	6
Miyatani	2018	gastric cancer	Japan	2001-2013																													radical surgery	NA	NA	280	1.8	1 month	NA	1.58(0.72-3.46)	0.4574	0.401		6
Nishihara	2019	upper tract urothelial carcinoma	Japan	2004-2015					69	99	19	35																	34	99	20	35	radical surgery	NA	T1-2/T3-4 80/54	134	2.5	1-2 month	40.5 month	4.66(2.11-10.00)	1.539	0.4043	<0.001	8					10.90(4.32-28.40)
Ohno	2012	Clear Cell Renal Cell Carcinoma	Japan	1990-2008																													resection	NA	T1/T2/T3 212/15/23	250	2.7	3 month	mean 75					6	1.03(0.40-2.63)	0.0296	0.4826
Paik	2014	Colorectal Cancer	Korea	2006-2009																													resection	I/II/III/IV 140/178/208/74	NA	600	5	NA	mean27.4	1.55 (0.656-3.664)	0.4383	0.4389	0.318	7					0.964 (0.545-1.706)
Pu	2019	pancreatic ductal adenocarcinoma	china	2012-2016	35	51	24	46	30	51	22	46	14	51	7	46					30	51	25	46									resection	I+IIA/IIB+III 55/42	NA	97	14.1	NA	NA	1.618(1.014-2.582)	0.4812	0.2389	0.044	7	3.378(1.141-9.999)	1.2173	0.554	0.028
Shibutani	2015	colorectal cancer	Japan	2006-2011					97	183	24	34	38	167	6	31	5	163	2	30													radical surgery	II/III 85/169	T1-3/T4 176/77	254	3	29 (23–36)	NA	15.713(1.590–155.227)	2.7545	1.1688	0.018	7
Tanaka	2018	gastric cancer	Japan	2006-2015					66	100	54	70																	78	100	57	70	resection+chemotherapy	II/III 61/109	T1-2/T3-4 35/135	170	1.99	NA	NA					6	2.51(1.273-4.978）	0.9203	0.3464	0.008
Zhou	2016	gastric cancer	china	2006-2008																													radical surgery＋/chemotherapy	NA	NA	360	6.19	≥ 5 days		1.101 (0.492, 2.466)	0.0962	0.4112	0.815	8
Zhou	2018	colorectal cancer	China	2007-2015																													resection	I+II/III+IV 233/283	NA	516	2.41	1 month	21.72 median	2.08 (1.23–3.52)	0.7324	0.268		7	1.77 (1.24–2.52)	0.571	0.1816
minus																																									OS					DFS
author	year	Tumor type	research country	Inclusion period																																Sample size	NLR cutoff value of assessment	NLR cutoff time of assessment		OS	log HR	se	P		DFS	log HR	se	P	cutoff
Al Lawati	2020	Esophageal Adenocarcinoma	Canada	2005-2016																													esophagectomy			330	0	1-4 month	21.2 month	1.63(1.02–2.73)	0.4886	0.2379	0.04	8
Chang	2017	renal cell carcinoma	china	2006-2013																													radiofrequency ablation			185	0.4	3 month	81 mean					7	2.392(1.273–4.289)	0.8721	0.3218	<0.001
Chang	2014	colorectal liver metastases	china	2000-2010																													radiofrequency ablation			98	0	1 month	35.2 mean					7	2.26(1.28-3.99)	0.8154	0.2901
Dan	2013	Small Hepatocellular Carcinoma	china	2005-2008																													Radiofrequency Ablation			178	0	1 month	NA	2.39(1.53–3.72)	0.8713	0.2276	＜0.01	8	1.69(1.20–2.38)	0.5247	0.1768	0.003
Guo	2018	colorectal cancer	china	2009.02-2014.03																													surgery			135	0.037	>1 month		0.315(0.107–0.930)	-1.1552	0.5509	0.037		0.598(0.228–1.570)	-0.5142	0.492	0.297	0.037
Jin	2016	stage I non-small cell lung cancer	china	2007-2010																													resection			123	1.5	>1 month	69 median	2.052 (1.225–3.468)	0.7188	0.3039	0.018		2.103 (1.332–3.883)	0.7434	0.2359	0.012
Li	2018	stage I-III colon cancer	china	2012-2015																													resection			344	0	1-3 month	49 median	0.223 (0.093–0.534)	-1.5006	0.4462	0.001
Min	2017	gastric cancer	Korea	2000-2013																													resection and/or radiotherapy			734	0	3-6 month	49.4 median	1.448(1.062-1.974)	0.3702	0.1582	<0.001	6	2.533(1.802-3.562)	0.9294	0.1737	<0.001
Peng	2014	small hepatocellular carcinoma	china	2007-2011																													surgery			189	0	1 month	32.7 median	2.637(1.356-5.128)	0.9696	0.3393	0.004		2.372(1.563-3.601)	0.8637	0.2128	<0.001	0
Pu	2019	pancreatic ductal adenocarcinoma	china	2012-2016																													open distal pancreatosplenectomy			97	12.1	NA	NA						0.431(0.142-1.309)	-0.8416	0.5665	0.137
Son	2015	gastric adenocarcinoma	Korea	2003-2014																																347	0	8 month	NA	2.552(1.744-3.734)	0.9369	0.1942	<0.001	6	2.442(1.609-3.707)	0.8928	0.2129	<0.001	conference
Zhou	2018	Colorectal Cancer	China	2007-2015																													resection			516	-0.62	1 month	21.72 median	1.65 (0.98–2.78)	0.5008	0.2658			1.92 (1.27–2.90)	0.6523	0.2109
[truncated: 3 more columns]
