# Supplementary material for: Expression of Concern: Prognostic value of the postoperative neutrophil-lymphocyte ratio in solid tumors: A meta-analysis
Source: PLoS One. 2023 Feb 16;18(2):e0282192. doi: 10.1371/journal.pone.0282192 (PMC9934308; doi:10.1371/journal.pone.0282192)
Supplement: S2 File — (RM5) [file pone.0282192.s002.rm5]

<?xml version="1.0" encoding="ISO-8859-1" standalone="no"?>
<COCHRANE_REVIEW DESCRIPTION="" DOI="" GROUP_ID="" ID="763320101317174152" MERGED_FROM="" MODIFIED="2021-03-10 11:35:53 +0800" MODIFIED_BY="[Empty name]" REVIEW_NO="" REVMAN_SUB_VERSION="5.3.5 " REVMAN_VERSION="5" SPLIT_FROM="" STAGE="P" STATUS="A" TYPE="INTERVENTION" VERSION_NO="0.0">
<COVER_SHEET MODIFIED="2020-10-13 17:17:41 +0800" MODIFIED_BY="[Empty name]">
<TITLE MODIFIED="2020-10-13 17:17:41 +0800" MODIFIED_BY="[Empty name]">[Intervention] for [health problem]</TITLE>
<CONTACT>
<PERSON ID="????" ROLE="UNKNOWN">
<PREFIX/>
<FIRST_NAME/>
<MIDDLE_INITIALS/>
<LAST_NAME/>
<SUFFIX/>
<POSITION/>
<EMAIL_1/>
<EMAIL_2/>
<URL/>
<MOBILE_PHONE/>
<ADDRESS>
<DEPARTMENT/>
<ORGANISATION/>
<ADDRESS_1/>
<ADDRESS_2/>
<CITY/>
<ZIP/>
<REGION/>
<COUNTRY CODE="NONE">Other</COUNTRY>
<PHONE_1/>
<PHONE_2/>
<FAX_1/>
<FAX_2/>
</ADDRESS>
<FOOTNOTE/>
</PERSON>
</CONTACT>
<CREATORS>
<PERSON ID="????" ROLE="AUTHOR">
<PREFIX/>
<FIRST_NAME/>
<MIDDLE_INITIALS/>
<LAST_NAME/>
<SUFFIX/>
<POSITION/>
<EMAIL_1/>
<EMAIL_2/>
<URL/>
<MOBILE_PHONE/>
<ADDRESS>
<DEPARTMENT/>
<ORGANISATION/>
<ADDRESS_1/>
<ADDRESS_2/>
<CITY/>
<ZIP/>
<REGION/>
<COUNTRY CODE="NONE">Other</COUNTRY>
<PHONE_1/>
<PHONE_2/>
<FAX_1/>
<FAX_2/>
</ADDRESS>
<FOOTNOTE/>
</PERSON>
</CREATORS>
<DATES>
<UP_TO_DATE>
<DATE DAY="" MONTH="" YEAR=""/>
</UP_TO_DATE>
<LAST_SEARCH>
<DATE DAY="" MONTH="" YEAR=""/>
</LAST_SEARCH>
<NEXT_STAGE>
<DATE DAY="" MONTH="" YEAR=""/>
</NEXT_STAGE>
<PROTOCOL_PUBLISHED ISSUE="" YEAR=""/>
<REVIEW_PUBLISHED ISSUE="" YEAR=""/>
<LAST_CITATION_ISSUE ISSUE="" YEAR=""/>
</DATES>
<WHATS_NEW/>
<HISTORY/>
<SOURCES_OF_SUPPORT>
<INTERNAL_SOURCES/>
<EXTERNAL_SOURCES/>
</SOURCES_OF_SUPPORT>
<MESH_TERMS VERIFIED="NO"/>
<KEYWORDS/>
</COVER_SHEET>
<MAIN_TEXT>
<SUMMARY>
<TITLE>[Summary title]</TITLE>
<SUMMARY_BODY>
<P>[Summary text]</P>
</SUMMARY_BODY>
</SUMMARY>
<ABSTRACT>
<ABS_BACKGROUND/>
<ABS_OBJECTIVES/>
<ABS_SEARCH_STRATEGY/>
<ABS_SELECTION_CRITERIA/>
<ABS_DATA_COLLECTION/>
<ABS_RESULTS/>
<ABS_CONCLUSIONS/>
</ABSTRACT>
<BODY>
<BACKGROUND>
<CONDITION/>
<INTERVENTION/>
<THEORY/>
<IMPORTANCE/>
</BACKGROUND>
<OBJECTIVES/>
<METHODS>
<SELECTION_CRITERIA>
<CRIT_STUDIES/>
<CRIT_PARTICIPANTS/>
<CRIT_INTERVENTIONS/>
<CRIT_OUTCOMES>
<CRIT_OUTCOMES_PRIMARY/>
<CRIT_OUTCOMES_SECONDARY/>
</CRIT_OUTCOMES>
</SELECTION_CRITERIA>
<SEARCH_METHODS>
<ELECTRONIC_SEARCHES/>
<OTHER_SEARCHES/>
</SEARCH_METHODS>
<DATA_COLLECTION>
<STUDY_SELECTION/>
<DATA_EXTRACTION/>
<QUALITY_ASSESSMENT/>
<EFFECT_MEASURES/>
<UNIT_OF_ANALYSIS/>
<MISSING_DATA/>
<HETEROGENEITY_ASSESSMENT/>
<BIAS_ASSESSMENT/>
<DATA_SYNTHESIS/>
<SUBGROUP_ANALYSIS/>
<SENSITIVITY_ANALYSIS/>
</DATA_COLLECTION>
</METHODS>
<RESULTS>
<STUDY_DESCRIPTION>
<SEARCH_RESULTS/>
<INCLUDED_STUDIES_DESCR/>
<EXCLUDED_STUDIES_DESCR/>
</STUDY_DESCRIPTION>
<STUDY_QUALITY>
<ALLOCATION/>
<BLINDING/>
<EXCLUSIONS/>
<SELECTIVE_REPORTING/>
<OTHER_BIAS_SOURCES/>
</STUDY_QUALITY>
<INTERVENTION_EFFECTS/>
</RESULTS>
<DISCUSSION>
<SUMMARY_OF_RESULTS/>
<APPLICABILITY_OF_FINDINGS/>
<QUALITY_OF_EVIDENCE/>
<POTENTIAL_BIASES/>
<AGREEMENT/>
</DISCUSSION>
<CONCLUSIONS>
<IMPLICATIONS_PRACTICE/>
<IMPLICATIONS_RESEARCH/>
</CONCLUSIONS>
</BODY>
<ACKNOWLEDGEMENTS/>
<CONFLICT_OF_INTEREST/>
<CONTRIBUTIONS/>
<PRO_REV_DIFF/>
<PUBLIC_NOTES/>
</MAIN_TEXT>
<STUDIES_AND_REFERENCES MODIFIED="2020-10-13 17:33:09 +0800" MODIFIED_BY="[Empty name]">
<STUDIES MODIFIED="2020-10-13 17:33:09 +0800" MODIFIED_BY="[Empty name]">
<INCLUDED_STUDIES MODIFIED="2020-10-13 17:33:09 +0800" MODIFIED_BY="[Empty name]">
<STUDY DATA_SOURCE="PUB" ID="STD-Albisinni-2019" MODIFIED="2020-10-13 17:23:31 +0800" MODIFIED_BY="[Empty name]" NAME="Albisinni 2019" YEAR="2019">
<REFERENCE PRIMARY="NO" TYPE="JOURNAL_ARTICLE">
<IDENTIFIERS/>
</REFERENCE>
<IDENTIFIERS/>
</STUDY>
<STUDY DATA_SOURCE="PUB" ID="STD-Al-Lawati-2020" MODIFIED="2020-10-13 17:24:10 +0800" MODIFIED_BY="[Empty name]" NAME="Al Lawati 2020" YEAR="2020">
<REFERENCE PRIMARY="NO" TYPE="JOURNAL_ARTICLE">
<IDENTIFIERS/>
</REFERENCE>
<IDENTIFIERS/>
</STUDY>
<STUDY DATA_SOURCE="PUB" ID="STD-Bojaxhiu-2018" MODIFIED="2020-10-13 17:24:24 +0800" MODIFIED_BY="[Empty name]" NAME="Bojaxhiu 2018" YEAR="2018">
<REFERENCE PRIMARY="NO" TYPE="JOURNAL_ARTICLE">
<IDENTIFIERS/>
</REFERENCE>
<IDENTIFIERS/>
</STUDY>
<STUDY DATA_SOURCE="PUB" ID="STD-Chang-2014" MODIFIED="2020-10-13 17:24:52 +0800" MODIFIED_BY="[Empty name]" NAME="Chang 2014" YEAR="2014">
<REFERENCE PRIMARY="NO" TYPE="JOURNAL_ARTICLE">
<IDENTIFIERS/>
</REFERENCE>
<IDENTIFIERS/>
</STUDY>
<STUDY DATA_SOURCE="PUB" ID="STD-Chang-2017" MODIFIED="2020-10-13 17:24:40 +0800" MODIFIED_BY="[Empty name]" NAME="Chang 2017" YEAR="2017">
<REFERENCE PRIMARY="NO" TYPE="JOURNAL_ARTICLE">
<IDENTIFIERS/>
</REFERENCE>
<IDENTIFIERS/>
</STUDY>
<STUDY DATA_SOURCE="PUB" ID="STD-Cui-2020" MODIFIED="2020-10-13 17:25:07 +0800" MODIFIED_BY="[Empty name]" NAME="Cui 2020" YEAR="2020">
<REFERENCE PRIMARY="NO" TYPE="JOURNAL_ARTICLE">
<IDENTIFIERS/>
</REFERENCE>
<IDENTIFIERS/>
</STUDY>
<STUDY DATA_SOURCE="PUB" ID="STD-Dan-2013" MODIFIED="2020-10-13 17:25:24 +0800" MODIFIED_BY="[Empty name]" NAME="Dan 2013" YEAR="2013">
<REFERENCE PRIMARY="NO" TYPE="JOURNAL_ARTICLE">
<IDENTIFIERS/>
</REFERENCE>
<IDENTIFIERS/>
</STUDY>
<STUDY DATA_SOURCE="PUB" ID="STD-Guo-2018" MODIFIED="2020-10-13 17:25:44 +0800" MODIFIED_BY="[Empty name]" NAME="Guo 2018" YEAR="2018">
<REFERENCE PRIMARY="NO" TYPE="JOURNAL_ARTICLE">
<IDENTIFIERS/>
</REFERENCE>
<IDENTIFIERS/>
</STUDY>
<STUDY DATA_SOURCE="PUB" ID="STD-Hayama-2020" MODIFIED="2020-10-13 17:26:00 +0800" MODIFIED_BY="[Empty name]" NAME="Hayama 2020" YEAR="2020">
<REFERENCE PRIMARY="NO" TYPE="JOURNAL_ARTICLE">
<IDENTIFIERS/>
</REFERENCE>
<IDENTIFIERS/>
</STUDY>
<STUDY DATA_SOURCE="PUB" ID="STD-He-2017" MODIFIED="2020-10-13 17:26:15 +0800" MODIFIED_BY="[Empty name]" NAME="He 2017" YEAR="2017">
<REFERENCE PRIMARY="NO" TYPE="JOURNAL_ARTICLE">
<IDENTIFIERS/>
</REFERENCE>
<IDENTIFIERS/>
</STUDY>
<STUDY DATA_SOURCE="PUB" ID="STD-Hoshimoto-2020" MODIFIED="2020-10-13 17:26:29 +0800" MODIFIED_BY="[Empty name]" NAME="Hoshimoto 2020" YEAR="2020">
<REFERENCE PRIMARY="NO" TYPE="JOURNAL_ARTICLE">
<IDENTIFIERS/>
</REFERENCE>
<IDENTIFIERS/>
</STUDY>
<STUDY DATA_SOURCE="PUB" ID="STD-Jakubowska-2020" MODIFIED="2020-10-13 17:26:53 +0800" MODIFIED_BY="[Empty name]" NAME="Jakubowska 2020" YEAR="2020">
<REFERENCE PRIMARY="NO" TYPE="JOURNAL_ARTICLE">
<IDENTIFIERS/>
</REFERENCE>
<IDENTIFIERS/>
</STUDY>
<STUDY DATA_SOURCE="PUB" ID="STD-Jang-2017" MODIFIED="2020-10-13 17:27:06 +0800" MODIFIED_BY="[Empty name]" NAME="Jang 2017" YEAR="2017">
<REFERENCE PRIMARY="NO" TYPE="JOURNAL_ARTICLE">
<IDENTIFIERS/>
</REFERENCE>
<IDENTIFIERS/>
</STUDY>
<STUDY DATA_SOURCE="PUB" ID="STD-Jin-2016" MODIFIED="2020-10-13 17:27:20 +0800" MODIFIED_BY="[Empty name]" NAME="Jin 2016" YEAR="2016">
<REFERENCE PRIMARY="NO" TYPE="JOURNAL_ARTICLE">
<IDENTIFIERS/>
</REFERENCE>
<IDENTIFIERS/>
</STUDY>
<STUDY DATA_SOURCE="PUB" ID="STD-Kang-2016" MODIFIED="2020-10-13 17:27:56 +0800" MODIFIED_BY="[Empty name]" NAME="Kang 2016" YEAR="2016">
<REFERENCE PRIMARY="NO" TYPE="JOURNAL_ARTICLE">
<IDENTIFIERS/>
</REFERENCE>
<IDENTIFIERS/>
</STUDY>
<STUDY DATA_SOURCE="PUB" ID="STD-Kim-2012" MODIFIED="2020-10-13 17:29:03 +0800" MODIFIED_BY="[Empty name]" NAME="Kim 2012" YEAR="2012">
<REFERENCE PRIMARY="NO" TYPE="JOURNAL_ARTICLE">
<IDENTIFIERS/>
</REFERENCE>
<IDENTIFIERS/>
</STUDY>
<STUDY DATA_SOURCE="PUB" ID="STD-Kim-2019" MODIFIED="2020-10-13 17:28:10 +0800" MODIFIED_BY="[Empty name]" NAME="Kim 2019" YEAR="2019">
<REFERENCE PRIMARY="NO" TYPE="JOURNAL_ARTICLE">
<IDENTIFIERS/>
</REFERENCE>
<IDENTIFIERS/>
</STUDY>
<STUDY DATA_SOURCE="PUB" ID="STD-Lee-2015" MODIFIED="2020-10-13 17:29:22 +0800" MODIFIED_BY="[Empty name]" NAME="Lee 2015" YEAR="2015">
<REFERENCE PRIMARY="NO" TYPE="JOURNAL_ARTICLE">
<IDENTIFIERS/>
</REFERENCE>
<IDENTIFIERS/>
</STUDY>
<STUDY DATA_SOURCE="PUB" ID="STD-Li-2018" MODIFIED="2020-10-13 17:29:35 +0800" MODIFIED_BY="[Empty name]" NAME="Li 2018" YEAR="2018">
<REFERENCE PRIMARY="NO" TYPE="JOURNAL_ARTICLE">
<IDENTIFIERS/>
</REFERENCE>
<IDENTIFIERS/>
</STUDY>
<STUDY DATA_SOURCE="PUB" ID="STD-Lin-2018" MODIFIED="2020-10-13 17:30:03 +0800" MODIFIED_BY="[Empty name]" NAME="Lin 2018" YEAR="2018">
<REFERENCE PRIMARY="NO" TYPE="JOURNAL_ARTICLE">
<IDENTIFIERS/>
</REFERENCE>
<IDENTIFIERS/>
</STUDY>
<STUDY DATA_SOURCE="PUB" ID="STD-Lin-2019" MODIFIED="2020-10-13 17:29:48 +0800" MODIFIED_BY="[Empty name]" NAME="Lin 2019" YEAR="2019">
<REFERENCE PRIMARY="NO" TYPE="JOURNAL_ARTICLE">
<IDENTIFIERS/>
</REFERENCE>
<IDENTIFIERS/>
</STUDY>
<STUDY DATA_SOURCE="PUB" ID="STD-Min-2017" MODIFIED="2020-10-13 17:30:36 +0800" MODIFIED_BY="[Empty name]" NAME="Min 2017" YEAR="2017">
<REFERENCE PRIMARY="NO" TYPE="JOURNAL_ARTICLE">
<IDENTIFIERS/>
</REFERENCE>
<IDENTIFIERS/>
</STUDY>
<STUDY DATA_SOURCE="PUB" ID="STD-Miyatani-2018" MODIFIED="2020-10-13 17:30:20 +0800" MODIFIED_BY="[Empty name]" NAME="Miyatani 2018" YEAR="2018">
<REFERENCE PRIMARY="NO" TYPE="JOURNAL_ARTICLE">
<IDENTIFIERS/>
</REFERENCE>
<IDENTIFIERS/>
</STUDY>
<STUDY DATA_SOURCE="PUB" ID="STD-Nishihara-2019" MODIFIED="2020-10-13 17:30:50 +0800" MODIFIED_BY="[Empty name]" NAME="Nishihara 2019" YEAR="2019">
<REFERENCE PRIMARY="NO" TYPE="JOURNAL_ARTICLE">
<IDENTIFIERS/>
</REFERENCE>
<IDENTIFIERS/>
</STUDY>
<STUDY DATA_SOURCE="PUB" ID="STD-Ohno-2012" MODIFIED="2020-10-13 17:31:05 +0800" MODIFIED_BY="[Empty name]" NAME="Ohno 2012" YEAR="2012">
<REFERENCE PRIMARY="NO" TYPE="JOURNAL_ARTICLE">
<IDENTIFIERS/>
</REFERENCE>
<IDENTIFIERS/>
</STUDY>
<STUDY DATA_SOURCE="PUB" ID="STD-Paik-2014" MODIFIED="2020-10-13 17:31:26 +0800" MODIFIED_BY="[Empty name]" NAME="Paik 2014" YEAR="2014">
<REFERENCE PRIMARY="NO" TYPE="JOURNAL_ARTICLE">
<IDENTIFIERS/>
</REFERENCE>
<IDENTIFIERS/>
</STUDY>
<STUDY DATA_SOURCE="PUB" ID="STD-Peng-2014" MODIFIED="2020-10-13 17:31:35 +0800" MODIFIED_BY="[Empty name]" NAME="Peng 2014" YEAR="2014">
<REFERENCE PRIMARY="NO" TYPE="JOURNAL_ARTICLE">
<IDENTIFIERS/>
</REFERENCE>
<IDENTIFIERS/>
</STUDY>
<STUDY DATA_SOURCE="PUB" ID="STD-Pu-2019" MODIFIED="2020-10-13 17:31:51 +0800" MODIFIED_BY="[Empty name]" NAME="Pu 2019" YEAR="2019">
<REFERENCE PRIMARY="NO" TYPE="JOURNAL_ARTICLE">
<IDENTIFIERS/>
</REFERENCE>
<IDENTIFIERS/>
</STUDY>
<STUDY DATA_SOURCE="PUB" ID="STD-Shibutani-2015" MODIFIED="2020-10-13 17:32:09 +0800" MODIFIED_BY="[Empty name]" NAME="Shibutani 2015" YEAR="2015">
<REFERENCE PRIMARY="NO" TYPE="JOURNAL_ARTICLE">
<IDENTIFIERS/>
</REFERENCE>
<IDENTIFIERS/>
</STUDY>
<STUDY DATA_SOURCE="PUB" ID="STD-Son-2015" MODIFIED="2020-10-13 17:32:25 +0800" MODIFIED_BY="[Empty name]" NAME="Son 2015" YEAR="2015">
<REFERENCE PRIMARY="NO" TYPE="JOURNAL_ARTICLE">
<IDENTIFIERS/>
</REFERENCE>
<IDENTIFIERS/>
</STUDY>
<STUDY DATA_SOURCE="PUB" ID="STD-Tanaka-2018" MODIFIED="2020-10-13 17:32:38 +0800" MODIFIED_BY="[Empty name]" NAME="Tanaka 2018" YEAR="2018">
<REFERENCE PRIMARY="NO" TYPE="JOURNAL_ARTICLE">
<IDENTIFIERS/>
</REFERENCE>
<IDENTIFIERS/>
</STUDY>
<STUDY DATA_SOURCE="PUB" ID="STD-Zhou-2016" MODIFIED="2020-10-13 17:32:54 +0800" MODIFIED_BY="[Empty name]" NAME="Zhou 2016" YEAR="2016">
<REFERENCE PRIMARY="NO" TYPE="JOURNAL_ARTICLE">
<IDENTIFIERS/>
</REFERENCE>
<IDENTIFIERS/>
</STUDY>
<STUDY DATA_SOURCE="PUB" ID="STD-Zhou-2018" MODIFIED="2020-10-13 17:33:09 +0800" MODIFIED_BY="[Empty name]" NAME="Zhou 2018" YEAR="2018">
<REFERENCE PRIMARY="NO" TYPE="JOURNAL_ARTICLE">
<IDENTIFIERS/>
</REFERENCE>
<IDENTIFIERS/>
</STUDY>
</INCLUDED_STUDIES>
<EXCLUDED_STUDIES/>
<AWAITING_STUDIES/>
<ONGOING_STUDIES/>
</STUDIES>
<OTHER_REFERENCES>
<ADDITIONAL_REFERENCES/>
<OTHER_VERSIONS_REFERENCES/>
<PENDING_REFERENCES/>
</OTHER_REFERENCES>
</STUDIES_AND_REFERENCES>
<CHARACTERISTICS_OF_STUDIES MODIFIED="2020-10-13 17:33:09 +0800" MODIFIED_BY="[Empty name]">
<CHARACTERISTICS_OF_INCLUDED_STUDIES MODIFIED="2020-10-13 17:33:09 +0800" MODIFIED_BY="[Empty name]" SORT_BY="STUDY" USER_DEF_1_ENABLED="NO" USER_DEF_2_ENABLED="NO" USER_DEF_3_ENABLED="NO">
<INCLUDED_CHAR STUDY_ID="STD-Al-Lawati-2020">
<CHAR_METHODS/>
<CHAR_PARTICIPANTS/>
<CHAR_INTERVENTIONS/>
<CHAR_OUTCOMES/>
<CHAR_NOTES/>
</INCLUDED_CHAR>
<INCLUDED_CHAR STUDY_ID="STD-Albisinni-2019">
<CHAR_METHODS/>
<CHAR_PARTICIPANTS/>
<CHAR_INTERVENTIONS/>
<CHAR_OUTCOMES/>
<CHAR_NOTES/>
</INCLUDED_CHAR>
<INCLUDED_CHAR STUDY_ID="STD-Bojaxhiu-2018">
<CHAR_METHODS/>
<CHAR_PARTICIPANTS/>
<CHAR_INTERVENTIONS/>
<CHAR_OUTCOMES/>
<CHAR_NOTES/>
</INCLUDED_CHAR>
<INCLUDED_CHAR STUDY_ID="STD-Chang-2014">
<CHAR_METHODS/>
<CHAR_PARTICIPANTS/>
<CHAR_INTERVENTIONS/>
<CHAR_OUTCOMES/>
<CHAR_NOTES/>
</INCLUDED_CHAR>
<INCLUDED_CHAR STUDY_ID="STD-Chang-2017">
<CHAR_METHODS/>
<CHAR_PARTICIPANTS/>
<CHAR_INTERVENTIONS/>
<CHAR_OUTCOMES/>
<CHAR_NOTES/>
</INCLUDED_CHAR>
<INCLUDED_CHAR STUDY_ID="STD-Cui-2020">
<CHAR_METHODS/>
<CHAR_PARTICIPANTS/>
<CHAR_INTERVENTIONS/>
<CHAR_OUTCOMES/>
<CHAR_NOTES/>
</INCLUDED_CHAR>
<INCLUDED_CHAR STUDY_ID="STD-Dan-2013">
<CHAR_METHODS/>
<CHAR_PARTICIPANTS/>
<CHAR_INTERVENTIONS/>
<CHAR_OUTCOMES/>
<CHAR_NOTES/>
</INCLUDED_CHAR>
<INCLUDED_CHAR STUDY_ID="STD-Guo-2018">
<CHAR_METHODS/>
<CHAR_PARTICIPANTS/>
<CHAR_INTERVENTIONS/>
<CHAR_OUTCOMES/>
<CHAR_NOTES/>
</INCLUDED_CHAR>
<INCLUDED_CHAR STUDY_ID="STD-Hayama-2020">
<CHAR_METHODS/>
<CHAR_PARTICIPANTS/>
<CHAR_INTERVENTIONS/>
<CHAR_OUTCOMES/>
<CHAR_NOTES/>
</INCLUDED_CHAR>
<INCLUDED_CHAR STUDY_ID="STD-He-2017">
<CHAR_METHODS/>
<CHAR_PARTICIPANTS/>
<CHAR_INTERVENTIONS/>
<CHAR_OUTCOMES/>
<CHAR_NOTES/>
</INCLUDED_CHAR>
<INCLUDED_CHAR STUDY_ID="STD-Hoshimoto-2020">
<CHAR_METHODS/>
<CHAR_PARTICIPANTS/>
<CHAR_INTERVENTIONS/>
<CHAR_OUTCOMES/>
<CHAR_NOTES/>
</INCLUDED_CHAR>
<INCLUDED_CHAR STUDY_ID="STD-Jakubowska-2020">
<CHAR_METHODS/>
<CHAR_PARTICIPANTS/>
<CHAR_INTERVENTIONS/>
<CHAR_OUTCOMES/>
<CHAR_NOTES/>
</INCLUDED_CHAR>
<INCLUDED_CHAR STUDY_ID="STD-Jang-2017">
<CHAR_METHODS/>
<CHAR_PARTICIPANTS/>
<CHAR_INTERVENTIONS/>
<CHAR_OUTCOMES/>
<CHAR_NOTES/>
</INCLUDED_CHAR>
<INCLUDED_CHAR STUDY_ID="STD-Jin-2016">
<CHAR_METHODS/>
<CHAR_PARTICIPANTS/>
<CHAR_INTERVENTIONS/>
<CHAR_OUTCOMES/>
<CHAR_NOTES/>
</INCLUDED_CHAR>
<INCLUDED_CHAR STUDY_ID="STD-Kang-2016">
<CHAR_METHODS/>
<CHAR_PARTICIPANTS/>
<CHAR_INTERVENTIONS/>
<CHAR_OUTCOMES/>
<CHAR_NOTES/>
</INCLUDED_CHAR>
<INCLUDED_CHAR STUDY_ID="STD-Kim-2012">
<CHAR_METHODS/>
<CHAR_PARTICIPANTS/>
<CHAR_INTERVENTIONS/>
<CHAR_OUTCOMES/>
<CHAR_NOTES/>
</INCLUDED_CHAR>
<INCLUDED_CHAR STUDY_ID="STD-Kim-2019">
<CHAR_METHODS/>
<CHAR_PARTICIPANTS/>
<CHAR_INTERVENTIONS/>
<CHAR_OUTCOMES/>
<CHAR_NOTES/>
</INCLUDED_CHAR>
<INCLUDED_CHAR STUDY_ID="STD-Lee-2015">
<CHAR_METHODS/>
<CHAR_PARTICIPANTS/>
<CHAR_INTERVENTIONS/>
<CHAR_OUTCOMES/>
<CHAR_NOTES/>
</INCLUDED_CHAR>
<INCLUDED_CHAR STUDY_ID="STD-Li-2018">
<CHAR_METHODS/>
<CHAR_PARTICIPANTS/>
<CHAR_INTERVENTIONS/>
<CHAR_OUTCOMES/>
<CHAR_NOTES/>
</INCLUDED_CHAR>
<INCLUDED_CHAR STUDY_ID="STD-Lin-2018">
<CHAR_METHODS/>
<CHAR_PARTICIPANTS/>
<CHAR_INTERVENTIONS/>
<CHAR_OUTCOMES/>
<CHAR_NOTES/>
</INCLUDED_CHAR>
<INCLUDED_CHAR STUDY_ID="STD-Lin-2019">
<CHAR_METHODS/>
<CHAR_PARTICIPANTS/>
<CHAR_INTERVENTIONS/>
<CHAR_OUTCOMES/>
<CHAR_NOTES/>
</INCLUDED_CHAR>
<INCLUDED_CHAR STUDY_ID="STD-Min-2017">
<CHAR_METHODS/>
<CHAR_PARTICIPANTS/>
<CHAR_INTERVENTIONS/>
<CHAR_OUTCOMES/>
<CHAR_NOTES/>
</INCLUDED_CHAR>
<INCLUDED_CHAR STUDY_ID="STD-Miyatani-2018">
<CHAR_METHODS/>
<CHAR_PARTICIPANTS/>
<CHAR_INTERVENTIONS/>
<CHAR_OUTCOMES/>
<CHAR_NOTES/>
</INCLUDED_CHAR>
<INCLUDED_CHAR STUDY_ID="STD-Nishihara-2019">
<CHAR_METHODS/>
<CHAR_PARTICIPANTS/>
<CHAR_INTERVENTIONS/>
<CHAR_OUTCOMES/>
<CHAR_NOTES/>
</INCLUDED_CHAR>
<INCLUDED_CHAR STUDY_ID="STD-Ohno-2012">
<CHAR_METHODS/>
<CHAR_PARTICIPANTS/>
<CHAR_INTERVENTIONS/>
<CHAR_OUTCOMES/>
<CHAR_NOTES/>
</INCLUDED_CHAR>
<INCLUDED_CHAR STUDY_ID="STD-Paik-2014">
<CHAR_METHODS/>
<CHAR_PARTICIPANTS/>
<CHAR_INTERVENTIONS/>
<CHAR_OUTCOMES/>
<CHAR_NOTES/>
</INCLUDED_CHAR>
<INCLUDED_CHAR STUDY_ID="STD-Peng-2014">
<CHAR_METHODS/>
<CHAR_PARTICIPANTS/>
<CHAR_INTERVENTIONS/>
<CHAR_OUTCOMES/>
<CHAR_NOTES/>
</INCLUDED_CHAR>
<INCLUDED_CHAR STUDY_ID="STD-Pu-2019">
<CHAR_METHODS/>
<CHAR_PARTICIPANTS/>
<CHAR_INTERVENTIONS/>
<CHAR_OUTCOMES/>
<CHAR_NOTES/>
</INCLUDED_CHAR>
<INCLUDED_CHAR STUDY_ID="STD-Shibutani-2015">
<CHAR_METHODS/>
<CHAR_PARTICIPANTS/>
<CHAR_INTERVENTIONS/>
<CHAR_OUTCOMES/>
<CHAR_NOTES/>
</INCLUDED_CHAR>
<INCLUDED_CHAR STUDY_ID="STD-Son-2015">
<CHAR_METHODS/>
<CHAR_PARTICIPANTS/>
<CHAR_INTERVENTIONS/>
<CHAR_OUTCOMES/>
<CHAR_NOTES/>
</INCLUDED_CHAR>
<INCLUDED_CHAR STUDY_ID="STD-Tanaka-2018">
<CHAR_METHODS/>
<CHAR_PARTICIPANTS/>
<CHAR_INTERVENTIONS/>
<CHAR_OUTCOMES/>
<CHAR_NOTES/>
</INCLUDED_CHAR>
<INCLUDED_CHAR STUDY_ID="STD-Zhou-2016">
<CHAR_METHODS/>
<CHAR_PARTICIPANTS/>
<CHAR_INTERVENTIONS/>
<CHAR_OUTCOMES/>
<CHAR_NOTES/>
</INCLUDED_CHAR>
<INCLUDED_CHAR STUDY_ID="STD-Zhou-2018">
<CHAR_METHODS/>
<CHAR_PARTICIPANTS/>
<CHAR_INTERVENTIONS/>
<CHAR_OUTCOMES/>
<CHAR_NOTES/>
</INCLUDED_CHAR>
<FOOTNOTES/>
</CHARACTERISTICS_OF_INCLUDED_STUDIES>
<CHARACTERISTICS_OF_EXCLUDED_STUDIES SORT_BY="STUDY">
<FOOTNOTES/>
</CHARACTERISTICS_OF_EXCLUDED_STUDIES>
<CHARACTERISTICS_OF_AWAITING_STUDIES SORT_BY="STUDY" USER_DEF_1_ENABLED="NO" USER_DEF_2_ENABLED="NO" USER_DEF_3_ENABLED="NO">
<FOOTNOTES/>
</CHARACTERISTICS_OF_AWAITING_STUDIES>
<CHARACTERISTICS_OF_ONGOING_STUDIES SORT_BY="STUDY" USER_DEF_1_ENABLED="NO" USER_DEF_2_ENABLED="NO" USER_DEF_3_ENABLED="NO">
<FOOTNOTES/>
</CHARACTERISTICS_OF_ONGOING_STUDIES>
</CHARACTERISTICS_OF_STUDIES>
<QUALITY_ITEMS MODIFIED="2020-10-13 17:33:09 +0800" MODIFIED_BY="[Empty name]">
<QUALITY_ITEM CORE_ITEM="YES" ID="QIT-01" LEVEL="STUDY" MODIFIED="2020-10-13 17:33:09 +0800" MODIFIED_BY="[Empty name]" NO="1">
<NAME>Random sequence generation (selection bias)</NAME>
<DESCRIPTION>
<P>Selection bias (biased allocation to interventions) due to inadequate generation of a randomised sequence</P>
</DESCRIPTION>
<QUALITY_ITEM_DATA>
<QUALITY_ITEM_DATA_ENTRY RESULT="UNKNOWN" STUDY_ID="STD-Al-Lawati-2020">
<DESCRIPTION/>
</QUALITY_ITEM_DATA_ENTRY>
<QUALITY_ITEM_DATA_ENTRY RESULT="UNKNOWN" STUDY_ID="STD-Albisinni-2019">
<DESCRIPTION/>
</QUALITY_ITEM_DATA_ENTRY>
<QUALITY_ITEM_DATA_ENTRY RESULT="UNKNOWN" STUDY_ID="STD-Bojaxhiu-2018">
<DESCRIPTION/>
</QUALITY_ITEM_DATA_ENTRY>
<QUALITY_ITEM_DATA_ENTRY RESULT="UNKNOWN" STUDY_ID="STD-Chang-2014">
<DESCRIPTION/>
</QUALITY_ITEM_DATA_ENTRY>
<QUALITY_ITEM_DATA_ENTRY RESULT="UNKNOWN" STUDY_ID="STD-Chang-2017">
<DESCRIPTION/>
</QUALITY_ITEM_DATA_ENTRY>
<QUALITY_ITEM_DATA_ENTRY RESULT="UNKNOWN" STUDY_ID="STD-Cui-2020">
<DESCRIPTION/>
</QUALITY_ITEM_DATA_ENTRY>
<QUALITY_ITEM_DATA_ENTRY RESULT="UNKNOWN" STUDY_ID="STD-Dan-2013">
<DESCRIPTION/>
</QUALITY_ITEM_DATA_ENTRY>
<QUALITY_ITEM_DATA_ENTRY RESULT="UNKNOWN" STUDY_ID="STD-Guo-2018">
<DESCRIPTION/>
</QUALITY_ITEM_DATA_ENTRY>
<QUALITY_ITEM_DATA_ENTRY RESULT="UNKNOWN" STUDY_ID="STD-Hayama-2020">
<DESCRIPTION/>
</QUALITY_ITEM_DATA_ENTRY>
<QUALITY_ITEM_DATA_ENTRY RESULT="UNKNOWN" STUDY_ID="STD-He-2017">
<DESCRIPTION/>
</QUALITY_ITEM_DATA_ENTRY>
<QUALITY_ITEM_DATA_ENTRY RESULT="UNKNOWN" STUDY_ID="STD-Hoshimoto-2020">
<DESCRIPTION/>
</QUALITY_ITEM_DATA_ENTRY>
<QUALITY_ITEM_DATA_ENTRY RESULT="UNKNOWN" STUDY_ID="STD-Jakubowska-2020">
<DESCRIPTION/>
</QUALITY_ITEM_DATA_ENTRY>
<QUALITY_ITEM_DATA_ENTRY RESULT="UNKNOWN" STUDY_ID="STD-Jang-2017">
<DESCRIPTION/>
</QUALITY_ITEM_DATA_ENTRY>
<QUALITY_ITEM_DATA_ENTRY RESULT="UNKNOWN" STUDY_ID="STD-Jin-2016">
<DESCRIPTION/>
</QUALITY_ITEM_DATA_ENTRY>
<QUALITY_ITEM_DATA_ENTRY RESULT="UNKNOWN" STUDY_ID="STD-Kang-2016">
<DESCRIPTION/>
</QUALITY_ITEM_DATA_ENTRY>
<QUALITY_ITEM_DATA_ENTRY RESULT="UNKNOWN" STUDY_ID="STD-Kim-2012">
<DESCRIPTION/>
</QUALITY_ITEM_DATA_ENTRY>
<QUALITY_ITEM_DATA_ENTRY RESULT="UNKNOWN" STUDY_ID="STD-Kim-2019">
<DESCRIPTION/>
</QUALITY_ITEM_DATA_ENTRY>
<QUALITY_ITEM_DATA_ENTRY RESULT="UNKNOWN" STUDY_ID="STD-Lee-2015">
<DESCRIPTION/>
</QUALITY_ITEM_DATA_ENTRY>
<QUALITY_ITEM_DATA_ENTRY RESULT="UNKNOWN" STUDY_ID="STD-Li-2018">
<DESCRIPTION/>
</QUALITY_ITEM_DATA_ENTRY>
<QUALITY_ITEM_DATA_ENTRY RESULT="UNKNOWN" STUDY_ID="STD-Lin-2018">
<DESCRIPTION/>
</QUALITY_ITEM_DATA_ENTRY>
<QUALITY_ITEM_DATA_ENTRY RESULT="UNKNOWN" STUDY_ID="STD-Lin-2019">
<DESCRIPTION/>
</QUALITY_ITEM_DATA_ENTRY>
<QUALITY_ITEM_DATA_ENTRY RESULT="UNKNOWN" STUDY_ID="STD-Min-2017">
<DESCRIPTION/>
</QUALITY_ITEM_DATA_ENTRY>
<QUALITY_ITEM_DATA_ENTRY RESULT="UNKNOWN" STUDY_ID="STD-Miyatani-2018">
<DESCRIPTION/>
</QUALITY_ITEM_DATA_ENTRY>
<QUALITY_ITEM_DATA_ENTRY RESULT="UNKNOWN" STUDY_ID="STD-Nishihara-2019">
<DESCRIPTION/>
</QUALITY_ITEM_DATA_ENTRY>
<QUALITY_ITEM_DATA_ENTRY RESULT="UNKNOWN" STUDY_ID="STD-Ohno-2012">
<DESCRIPTION/>
</QUALITY_ITEM_DATA_ENTRY>
<QUALITY_ITEM_DATA_ENTRY RESULT="UNKNOWN" STUDY_ID="STD-Paik-2014">
<DESCRIPTION/>
</QUALITY_ITEM_DATA_ENTRY>
<QUALITY_ITEM_DATA_ENTRY RESULT="UNKNOWN" STUDY_ID="STD-Peng-2014">
<DESCRIPTION/>
</QUALITY_ITEM_DATA_ENTRY>
<QUALITY_ITEM_DATA_ENTRY RESULT="UNKNOWN" STUDY_ID="STD-Pu-2019">
<DESCRIPTION/>
</QUALITY_ITEM_DATA_ENTRY>
<QUALITY_ITEM_DATA_ENTRY RESULT="UNKNOWN" STUDY_ID="STD-Shibutani-2015">
<DESCRIPTION/>
</QUALITY_ITEM_DATA_ENTRY>
<QUALITY_ITEM_DATA_ENTRY RESULT="UNKNOWN" STUDY_ID="STD-Son-2015">
<DESCRIPTION/>
</QUALITY_ITEM_DATA_ENTRY>
<QUALITY_ITEM_DATA_ENTRY RESULT="UNKNOWN" STUDY_ID="STD-Tanaka-2018">
<DESCRIPTION/>
</QUALITY_ITEM_DATA_ENTRY>
<QUALITY_ITEM_DATA_ENTRY RESULT="UNKNOWN" STUDY_ID="STD-Zhou-2016">
<DESCRIPTION/>
</QUALITY_ITEM_DATA_ENTRY>
<QUALITY_ITEM_DATA_ENTRY RESULT="UNKNOWN" STUDY_ID="STD-Zhou-2018">
<DESCRIPTION/>
</QUALITY_ITEM_DATA_ENTRY>
</QUALITY_ITEM_DATA>
</QUALITY_ITEM>
<QUALITY_ITEM CORE_ITEM="YES" ID="QIT-02" LEVEL="STUDY" MODIFIED="2020-10-13 17:33:09 +0800" MODIFIED_BY="[Empty name]" NO="2">
<NAME>Allocation concealment (selection bias)</NAME>
<DESCRIPTION>
<P>Selection bias (biased allocation to interventions) due to inadequate concealment of allocations prior to assignment</P>
</DESCRIPTION>
<QUALITY_ITEM_DATA>
<QUALITY_ITEM_DATA_ENTRY RESULT="UNKNOWN" STUDY_ID="STD-Al-Lawati-2020">
<DESCRIPTION/>
</QUALITY_ITEM_DATA_ENTRY>
<QUALITY_ITEM_DATA_ENTRY RESULT="UNKNOWN" STUDY_ID="STD-Albisinni-2019">
<DESCRIPTION/>
</QUALITY_ITEM_DATA_ENTRY>
<QUALITY_ITEM_DATA_ENTRY RESULT="UNKNOWN" STUDY_ID="STD-Bojaxhiu-2018">
<DESCRIPTION/>
</QUALITY_ITEM_DATA_ENTRY>
<QUALITY_ITEM_DATA_ENTRY RESULT="UNKNOWN" STUDY_ID="STD-Chang-2014">
<DESCRIPTION/>
</QUALITY_ITEM_DATA_ENTRY>
<QUALITY_ITEM_DATA_ENTRY RESULT="UNKNOWN" STUDY_ID="STD-Chang-2017">
<DESCRIPTION/>
</QUALITY_ITEM_DATA_ENTRY>
<QUALITY_ITEM_DATA_ENTRY RESULT="UNKNOWN" STUDY_ID="STD-Cui-2020">
<DESCRIPTION/>
</QUALITY_ITEM_DATA_ENTRY>
<QUALITY_ITEM_DATA_ENTRY RESULT="UNKNOWN" STUDY_ID="STD-Dan-2013">
<DESCRIPTION/>
</QUALITY_ITEM_DATA_ENTRY>
<QUALITY_ITEM_DATA_ENTRY RESULT="UNKNOWN" STUDY_ID="STD-Guo-2018">
<DESCRIPTION/>
</QUALITY_ITEM_DATA_ENTRY>
<QUALITY_ITEM_DATA_ENTRY RESULT="UNKNOWN" STUDY_ID="STD-Hayama-2020">
<DESCRIPTION/>
</QUALITY_ITEM_DATA_ENTRY>
<QUALITY_ITEM_DATA_ENTRY RESULT="UNKNOWN" STUDY_ID="STD-He-2017">
<DESCRIPTION/>
</QUALITY_ITEM_DATA_ENTRY>
<QUALITY_ITEM_DATA_ENTRY RESULT="UNKNOWN" STUDY_ID="STD-Hoshimoto-2020">
<DESCRIPTION/>
</QUALITY_ITEM_DATA_ENTRY>
<QUALITY_ITEM_DATA_ENTRY RESULT="UNKNOWN" STUDY_ID="STD-Jakubowska-2020">
<DESCRIPTION/>
</QUALITY_ITEM_DATA_ENTRY>
<QUALITY_ITEM_DATA_ENTRY RESULT="UNKNOWN" STUDY_ID="STD-Jang-2017">
<DESCRIPTION/>
</QUALITY_ITEM_DATA_ENTRY>
<QUALITY_ITEM_DATA_ENTRY RESULT="UNKNOWN" STUDY_ID="STD-Jin-2016">
<DESCRIPTION/>
</QUALITY_ITEM_DATA_ENTRY>
<QUALITY_ITEM_DATA_ENTRY RESULT="UNKNOWN" STUDY_ID="STD-Kang-2016">
<DESCRIPTION/>
</QUALITY_ITEM_DATA_ENTRY>
<QUALITY_ITEM_DATA_ENTRY RESULT="UNKNOWN" STUDY_ID="STD-Kim-2012">
<DESCRIPTION/>
</QUALITY_ITEM_DATA_ENTRY>
<QUALITY_ITEM_DATA_ENTRY RESULT="UNKNOWN" STUDY_ID="STD-Kim-2019">
<DESCRIPTION/>
</QUALITY_ITEM_DATA_ENTRY>
<QUALITY_ITEM_DATA_ENTRY RESULT="UNKNOWN" STUDY_ID="STD-Lee-2015">
<DESCRIPTION/>
</QUALITY_ITEM_DATA_ENTRY>
<QUALITY_ITEM_DATA_ENTRY RESULT="UNKNOWN" STUDY_ID="STD-Li-2018">
<DESCRIPTION/>
</QUALITY_ITEM_DATA_ENTRY>
<QUALITY_ITEM_DATA_ENTRY RESULT="UNKNOWN" STUDY_ID="STD-Lin-2018">
<DESCRIPTION/>
</QUALITY_ITEM_DATA_ENTRY>
<QUALITY_ITEM_DATA_ENTRY RESULT="UNKNOWN" STUDY_ID="STD-Lin-2019">
<DESCRIPTION/>
</QUALITY_ITEM_DATA_ENTRY>
<QUALITY_ITEM_DATA_ENTRY RESULT="UNKNOWN" STUDY_ID="STD-Min-2017">
<DESCRIPTION/>
</QUALITY_ITEM_DATA_ENTRY>
<QUALITY_ITEM_DATA_ENTRY RESULT="UNKNOWN" STUDY_ID="STD-Miyatani-2018">
<DESCRIPTION/>
</QUALITY_ITEM_DATA_ENTRY>
<QUALITY_ITEM_DATA_ENTRY RESULT="UNKNOWN" STUDY_ID="STD-Nishihara-2019">
<DESCRIPTION/>
</QUALITY_ITEM_DATA_ENTRY>
<QUALITY_ITEM_DATA_ENTRY RESULT="UNKNOWN" STUDY_ID="STD-Ohno-2012">
<DESCRIPTION/>
</QUALITY_ITEM_DATA_ENTRY>
<QUALITY_ITEM_DATA_ENTRY RESULT="UNKNOWN" STUDY_ID="STD-Paik-2014">
<DESCRIPTION/>
</QUALITY_ITEM_DATA_ENTRY>
<QUALITY_ITEM_DATA_ENTRY RESULT="UNKNOWN" STUDY_ID="STD-Peng-2014">
<DESCRIPTION/>
</QUALITY_ITEM_DATA_ENTRY>
<QUALITY_ITEM_DATA_ENTRY RESULT="UNKNOWN" STUDY_ID="STD-Pu-2019">
<DESCRIPTION/>
</QUALITY_ITEM_DATA_ENTRY>
<QUALITY_ITEM_DATA_ENTRY RESULT="UNKNOWN" STUDY_ID="STD-Shibutani-2015">
<DESCRIPTION/>
</QUALITY_ITEM_DATA_ENTRY>
<QUALITY_ITEM_DATA_ENTRY RESULT="UNKNOWN" STUDY_ID="STD-Son-2015">
<DESCRIPTION/>
</QUALITY_ITEM_DATA_ENTRY>
<QUALITY_ITEM_DATA_ENTRY RESULT="UNKNOWN" STUDY_ID="STD-Tanaka-2018">
<DESCRIPTION/>
</QUALITY_ITEM_DATA_ENTRY>
<QUALITY_ITEM_DATA_ENTRY RESULT="UNKNOWN" STUDY_ID="STD-Zhou-2016">
<DESCRIPTION/>
</QUALITY_ITEM_DATA_ENTRY>
<QUALITY_ITEM_DATA_ENTRY RESULT="UNKNOWN" STUDY_ID="STD-Zhou-2018">
<DESCRIPTION/>
</QUALITY_ITEM_DATA_ENTRY>
</QUALITY_ITEM_DATA>
</QUALITY_ITEM>
<QUALITY_ITEM CORE_ITEM="YES" ID="QIT-03" LEVEL="GROUP" MODIFIED="2020-10-13 17:33:09 +0800" MODIFIED_BY="[Empty name]" NO="3">
<NAME>Blinding of participants and personnel (performance bias)</NAME>
<DESCRIPTION>
<P>Performance bias due to knowledge of the allocated interventions by participants and personnel during the study</P>
</DESCRIPTION>
<QUALITY_ITEM_DATA_ENTRY_GROUP ID="QIG-03.01" NO="1">
<NAME>All outcomes</NAME>
</QUALITY_ITEM_DATA_ENTRY_GROUP>
<QUALITY_ITEM_DATA>
<QUALITY_ITEM_DATA_ENTRY GROUP_ID="QIG-03.01" RESULT="UNKNOWN" STUDY_ID="STD-Al-Lawati-2020">
<DESCRIPTION/>
</QUALITY_ITEM_DATA_ENTRY>
<QUALITY_ITEM_DATA_ENTRY GROUP_ID="QIG-03.01" RESULT="UNKNOWN" STUDY_ID="STD-Albisinni-2019">
<DESCRIPTION/>
</QUALITY_ITEM_DATA_ENTRY>
<QUALITY_ITEM_DATA_ENTRY GROUP_ID="QIG-03.01" RESULT="UNKNOWN" STUDY_ID="STD-Bojaxhiu-2018">
<DESCRIPTION/>
</QUALITY_ITEM_DATA_ENTRY>
<QUALITY_ITEM_DATA_ENTRY GROUP_ID="QIG-03.01" RESULT="UNKNOWN" STUDY_ID="STD-Chang-2014">
<DESCRIPTION/>
</QUALITY_ITEM_DATA_ENTRY>
<QUALITY_ITEM_DATA_ENTRY GROUP_ID="QIG-03.01" RESULT="UNKNOWN" STUDY_ID="STD-Chang-2017">
<DESCRIPTION/>
</QUALITY_ITEM_DATA_ENTRY>
<QUALITY_ITEM_DATA_ENTRY GROUP_ID="QIG-03.01" RESULT="UNKNOWN" STUDY_ID="STD-Cui-2020">
<DESCRIPTION/>
</QUALITY_ITEM_DATA_ENTRY>
<QUALITY_ITEM_DATA_ENTRY GROUP_ID="QIG-03.01" RESULT="UNKNOWN" STUDY_ID="STD-Dan-2013">
<DESCRIPTION/>
</QUALITY_ITEM_DATA_ENTRY>
<QUALITY_ITEM_DATA_ENTRY GROUP_ID="QIG-03.01" RESULT="UNKNOWN" STUDY_ID="STD-Guo-2018">
<DESCRIPTION/>
</QUALITY_ITEM_DATA_ENTRY>
<QUALITY_ITEM_DATA_ENTRY GROUP_ID="QIG-03.01" RESULT="UNKNOWN" STUDY_ID="STD-Hayama-2020">
<DESCRIPTION/>
</QUALITY_ITEM_DATA_ENTRY>
<QUALITY_ITEM_DATA_ENTRY GROUP_ID="QIG-03.01" RESULT="UNKNOWN" STUDY_ID="STD-He-2017">
<DESCRIPTION/>
</QUALITY_ITEM_DATA_ENTRY>
<QUALITY_ITEM_DATA_ENTRY GROUP_ID="QIG-03.01" RESULT="UNKNOWN" STUDY_ID="STD-Hoshimoto-2020">
<DESCRIPTION/>
</QUALITY_ITEM_DATA_ENTRY>
<QUALITY_ITEM_DATA_ENTRY GROUP_ID="QIG-03.01" RESULT="UNKNOWN" STUDY_ID="STD-Jakubowska-2020">
<DESCRIPTION/>
</QUALITY_ITEM_DATA_ENTRY>
<QUALITY_ITEM_DATA_ENTRY GROUP_ID="QIG-03.01" RESULT="UNKNOWN" STUDY_ID="STD-Jang-2017">
<DESCRIPTION/>
</QUALITY_ITEM_DATA_ENTRY>
<QUALITY_ITEM_DATA_ENTRY GROUP_ID="QIG-03.01" RESULT="UNKNOWN" STUDY_ID="STD-Jin-2016">
<DESCRIPTION/>
</QUALITY_ITEM_DATA_ENTRY>
<QUALITY_ITEM_DATA_ENTRY GROUP_ID="QIG-03.01" RESULT="UNKNOWN" STUDY_ID="STD-Kang-2016">
<DESCRIPTION/>
</QUALITY_ITEM_DATA_ENTRY>
<QUALITY_ITEM_DATA_ENTRY GROUP_ID="QIG-03.01" RESULT="UNKNOWN" STUDY_ID="STD-Kim-2012">
<DESCRIPTION/>
</QUALITY_ITEM_DATA_ENTRY>
<QUALITY_ITEM_DATA_ENTRY GROUP_ID="QIG-03.01" RESULT="UNKNOWN" STUDY_ID="STD-Kim-2019">
<DESCRIPTION/>
</QUALITY_ITEM_DATA_ENTRY>
<QUALITY_ITEM_DATA_ENTRY GROUP_ID="QIG-03.01" RESULT="UNKNOWN" STUDY_ID="STD-Lee-2015">
<DESCRIPTION/>
</QUALITY_ITEM_DATA_ENTRY>
<QUALITY_ITEM_DATA_ENTRY GROUP_ID="QIG-03.01" RESULT="UNKNOWN" STUDY_ID="STD-Li-2018">
<DESCRIPTION/>
</QUALITY_ITEM_DATA_ENTRY>
<QUALITY_ITEM_DATA_ENTRY GROUP_ID="QIG-03.01" RESULT="UNKNOWN" STUDY_ID="STD-Lin-2018">
<DESCRIPTION/>
</QUALITY_ITEM_DATA_ENTRY>
<QUALITY_ITEM_DATA_ENTRY GROUP_ID="QIG-03.01" RESULT="UNKNOWN" STUDY_ID="STD-Lin-2019">
<DESCRIPTION/>
</QUALITY_ITEM_DATA_ENTRY>
<QUALITY_ITEM_DATA_ENTRY GROUP_ID="QIG-03.01" RESULT="UNKNOWN" STUDY_ID="STD-Min-2017">
<DESCRIPTION/>
</QUALITY_ITEM_DATA_ENTRY>
<QUALITY_ITEM_DATA_ENTRY GROUP_ID="QIG-03.01" RESULT="UNKNOWN" STUDY_ID="STD-Miyatani-2018">
<DESCRIPTION/>
</QUALITY_ITEM_DATA_ENTRY>
<QUALITY_ITEM_DATA_ENTRY GROUP_ID="QIG-03.01" RESULT="UNKNOWN" STUDY_ID="STD-Nishihara-2019">
<DESCRIPTION/>
</QUALITY_ITEM_DATA_ENTRY>
<QUALITY_ITEM_DATA_ENTRY GROUP_ID="QIG-03.01" RESULT="UNKNOWN" STUDY_ID="STD-Ohno-2012">
<DESCRIPTION/>
</QUALITY_ITEM_DATA_ENTRY>
<QUALITY_ITEM_DATA_ENTRY GROUP_ID="QIG-03.01" RESULT="UNKNOWN" STUDY_ID="STD-Paik-2014">
<DESCRIPTION/>
</QUALITY_ITEM_DATA_ENTRY>
<QUALITY_ITEM_DATA_ENTRY GROUP_ID="QIG-03.01" RESULT="UNKNOWN" STUDY_ID="STD-Peng-2014">
<DESCRIPTION/>
</QUALITY_ITEM_DATA_ENTRY>
<QUALITY_ITEM_DATA_ENTRY GROUP_ID="QIG-03.01" RESULT="UNKNOWN" STUDY_ID="STD-Pu-2019">
<DESCRIPTION/>
</QUALITY_ITEM_DATA_ENTRY>
<QUALITY_ITEM_DATA_ENTRY GROUP_ID="QIG-03.01" RESULT="UNKNOWN" STUDY_ID="STD-Shibutani-2015">
<DESCRIPTION/>
</QUALITY_ITEM_DATA_ENTRY>
<QUALITY_ITEM_DATA_ENTRY GROUP_ID="QIG-03.01" RESULT="UNKNOWN" STUDY_ID="STD-Son-2015">
<DESCRIPTION/>
</QUALITY_ITEM_DATA_ENTRY>
<QUALITY_ITEM_DATA_ENTRY GROUP_ID="QIG-03.01" RESULT="UNKNOWN" STUDY_ID="STD-Tanaka-2018">
<DESCRIPTION/>
</QUALITY_ITEM_DATA_ENTRY>
<QUALITY_ITEM_DATA_ENTRY GROUP_ID="QIG-03.01" RESULT="UNKNOWN" STUDY_ID="STD-Zhou-2016">
<DESCRIPTION/>
</QUALITY_ITEM_DATA_ENTRY>
<QUALITY_ITEM_DATA_ENTRY GROUP_ID="QIG-03.01" RESULT="UNKNOWN" STUDY_ID="STD-Zhou-2018">
<DESCRIPTION/>
</QUALITY_ITEM_DATA_ENTRY>
</QUALITY_ITEM_DATA>
</QUALITY_ITEM>
<QUALITY_ITEM CORE_ITEM="YES" ID="QIT-04" LEVEL="GROUP" MODIFIED="2020-10-13 17:33:09 +0800" MODIFIED_BY="[Empty name]" NO="4">
<NAME>Blinding of outcome assessment (detection bias)</NAME>
<DESCRIPTION>
<P>Detection bias due to knowledge of the allocated interventions by outcome assessors</P>
</DESCRIPTION>
<QUALITY_ITEM_DATA_ENTRY_GROUP ID="QIG-04.01" NO="1">
<NAME>All outcomes</NAME>
</QUALITY_ITEM_DATA_ENTRY_GROUP>
<QUALITY_ITEM_DATA>
<QUALITY_ITEM_DATA_ENTRY GROUP_ID="QIG-04.01" RESULT="UNKNOWN" STUDY_ID="STD-Al-Lawati-2020">
<DESCRIPTION/>
</QUALITY_ITEM_DATA_ENTRY>
<QUALITY_ITEM_DATA_ENTRY GROUP_ID="QIG-04.01" RESULT="UNKNOWN" STUDY_ID="STD-Albisinni-2019">
<DESCRIPTION/>
</QUALITY_ITEM_DATA_ENTRY>
<QUALITY_ITEM_DATA_ENTRY GROUP_ID="QIG-04.01" RESULT="UNKNOWN" STUDY_ID="STD-Bojaxhiu-2018">
<DESCRIPTION/>
</QUALITY_ITEM_DATA_ENTRY>
<QUALITY_ITEM_DATA_ENTRY GROUP_ID="QIG-04.01" RESULT="UNKNOWN" STUDY_ID="STD-Chang-2014">
<DESCRIPTION/>
</QUALITY_ITEM_DATA_ENTRY>
<QUALITY_ITEM_DATA_ENTRY GROUP_ID="QIG-04.01" RESULT="UNKNOWN" STUDY_ID="STD-Chang-2017">
<DESCRIPTION/>
</QUALITY_ITEM_DATA_ENTRY>
<QUALITY_ITEM_DATA_ENTRY GROUP_ID="QIG-04.01" RESULT="UNKNOWN" STUDY_ID="STD-Cui-2020">
<DESCRIPTION/>
</QUALITY_ITEM_DATA_ENTRY>
<QUALITY_ITEM_DATA_ENTRY GROUP_ID="QIG-04.01" RESULT="UNKNOWN" STUDY_ID="STD-Dan-2013">
<DESCRIPTION/>
</QUALITY_ITEM_DATA_ENTRY>
<QUALITY_ITEM_DATA_ENTRY GROUP_ID="QIG-04.01" RESULT="UNKNOWN" STUDY_ID="STD-Guo-2018">
<DESCRIPTION/>
</QUALITY_ITEM_DATA_ENTRY>
<QUALITY_ITEM_DATA_ENTRY GROUP_ID="QIG-04.01" RESULT="UNKNOWN" STUDY_ID="STD-Hayama-2020">
<DESCRIPTION/>
</QUALITY_ITEM_DATA_ENTRY>
<QUALITY_ITEM_DATA_ENTRY GROUP_ID="QIG-04.01" RESULT="UNKNOWN" STUDY_ID="STD-He-2017">
<DESCRIPTION/>
</QUALITY_ITEM_DATA_ENTRY>
<QUALITY_ITEM_DATA_ENTRY GROUP_ID="QIG-04.01" RESULT="UNKNOWN" STUDY_ID="STD-Hoshimoto-2020">
<DESCRIPTION/>
</QUALITY_ITEM_DATA_ENTRY>
<QUALITY_ITEM_DATA_ENTRY GROUP_ID="QIG-04.01" RESULT="UNKNOWN" STUDY_ID="STD-Jakubowska-2020">
<DESCRIPTION/>
</QUALITY_ITEM_DATA_ENTRY>
<QUALITY_ITEM_DATA_ENTRY GROUP_ID="QIG-04.01" RESULT="UNKNOWN" STUDY_ID="STD-Jang-2017">
<DESCRIPTION/>
</QUALITY_ITEM_DATA_ENTRY>
<QUALITY_ITEM_DATA_ENTRY GROUP_ID="QIG-04.01" RESULT="UNKNOWN" STUDY_ID="STD-Jin-2016">
<DESCRIPTION/>
</QUALITY_ITEM_DATA_ENTRY>
<QUALITY_ITEM_DATA_ENTRY GROUP_ID="QIG-04.01" RESULT="UNKNOWN" STUDY_ID="STD-Kang-2016">
<DESCRIPTION/>
</QUALITY_ITEM_DATA_ENTRY>
<QUALITY_ITEM_DATA_ENTRY GROUP_ID="QIG-04.01" RESULT="UNKNOWN" STUDY_ID="STD-Kim-2012">
<DESCRIPTION/>
</QUALITY_ITEM_DATA_ENTRY>
<QUALITY_ITEM_DATA_ENTRY GROUP_ID="QIG-04.01" RESULT="UNKNOWN" STUDY_ID="STD-Kim-2019">
<DESCRIPTION/>
</QUALITY_ITEM_DATA_ENTRY>
<QUALITY_ITEM_DATA_ENTRY GROUP_ID="QIG-04.01" RESULT="UNKNOWN" STUDY_ID="STD-Lee-2015">
<DESCRIPTION/>
</QUALITY_ITEM_DATA_ENTRY>
<QUALITY_ITEM_DATA_ENTRY GROUP_ID="QIG-04.01" RESULT="UNKNOWN" STUDY_ID="STD-Li-2018">
<DESCRIPTION/>
</QUALITY_ITEM_DATA_ENTRY>
<QUALITY_ITEM_DATA_ENTRY GROUP_ID="QIG-04.01" RESULT="UNKNOWN" STUDY_ID="STD-Lin-2018">
<DESCRIPTION/>
</QUALITY_ITEM_DATA_ENTRY>
<QUALITY_ITEM_DATA_ENTRY GROUP_ID="QIG-04.01" RESULT="UNKNOWN" STUDY_ID="STD-Lin-2019">
<DESCRIPTION/>
</QUALITY_ITEM_DATA_ENTRY>
<QUALITY_ITEM_DATA_ENTRY GROUP_ID="QIG-04.01" RESULT="UNKNOWN" STUDY_ID="STD-Min-2017">
<DESCRIPTION/>
</QUALITY_ITEM_DATA_ENTRY>
<QUALITY_ITEM_DATA_ENTRY GROUP_ID="QIG-04.01" RESULT="UNKNOWN" STUDY_ID="STD-Miyatani-2018">
<DESCRIPTION/>
</QUALITY_ITEM_DATA_ENTRY>
<QUALITY_ITEM_DATA_ENTRY GROUP_ID="QIG-04.01" RESULT="UNKNOWN" STUDY_ID="STD-Nishihara-2019">
<DESCRIPTION/>
</QUALITY_ITEM_DATA_ENTRY>
<QUALITY_ITEM_DATA_ENTRY GROUP_ID="QIG-04.01" RESULT="UNKNOWN" STUDY_ID="STD-Ohno-2012">
<DESCRIPTION/>
</QUALITY_ITEM_DATA_ENTRY>
<QUALITY_ITEM_DATA_ENTRY GROUP_ID="QIG-04.01" RESULT="UNKNOWN" STUDY_ID="STD-Paik-2014">
<DESCRIPTION/>
</QUALITY_ITEM_DATA_ENTRY>
<QUALITY_ITEM_DATA_ENTRY GROUP_ID="QIG-04.01" RESULT="UNKNOWN" STUDY_ID="STD-Peng-2014">
<DESCRIPTION/>
</QUALITY_ITEM_DATA_ENTRY>
<QUALITY_ITEM_DATA_ENTRY GROUP_ID="QIG-04.01" RESULT="UNKNOWN" STUDY_ID="STD-Pu-2019">
<DESCRIPTION/>
</QUALITY_ITEM_DATA_ENTRY>
<QUALITY_ITEM_DATA_ENTRY GROUP_ID="QIG-04.01" RESULT="UNKNOWN" STUDY_ID="STD-Shibutani-2015">
<DESCRIPTION/>
</QUALITY_ITEM_DATA_ENTRY>
<QUALITY_ITEM_DATA_ENTRY GROUP_ID="QIG-04.01" RESULT="UNKNOWN" STUDY_ID="STD-Son-2015">
<DESCRIPTION/>
</QUALITY_ITEM_DATA_ENTRY>
<QUALITY_ITEM_DATA_ENTRY GROUP_ID="QIG-04.01" RESULT="UNKNOWN" STUDY_ID="STD-Tanaka-2018">
<DESCRIPTION/>
</QUALITY_ITEM_DATA_ENTRY>
<QUALITY_ITEM_DATA_ENTRY GROUP_ID="QIG-04.01" RESULT="UNKNOWN" STUDY_ID="STD-Zhou-2016">
<DESCRIPTION/>
</QUALITY_ITEM_DATA_ENTRY>
<QUALITY_ITEM_DATA_ENTRY GROUP_ID="QIG-04.01" RESULT="UNKNOWN" STUDY_ID="STD-Zhou-2018">
<DESCRIPTION/>
</QUALITY_ITEM_DATA_ENTRY>
</QUALITY_ITEM_DATA>
</QUALITY_ITEM>
<QUALITY_ITEM CORE_ITEM="YES" ID="QIT-05" LEVEL="GROUP" MODIFIED="2020-10-13 17:33:09 +0800" MODIFIED_BY="[Empty name]" NO="5">
<NAME>Incomplete outcome data (attrition bias)</NAME>
<DESCRIPTION>
<P>Attrition bias due to amount, nature or handling of incomplete outcome data</P>
</DESCRIPTION>
<QUALITY_ITEM_DATA_ENTRY_GROUP ID="QIG-05.01" NO="1">
<NAME>All outcomes</NAME>
</QUALITY_ITEM_DATA_ENTRY_GROUP>
<QUALITY_ITEM_DATA>
<QUALITY_ITEM_DATA_ENTRY GROUP_ID="QIG-05.01" RESULT="UNKNOWN" STUDY_ID="STD-Al-Lawati-2020">
<DESCRIPTION/>
</QUALITY_ITEM_DATA_ENTRY>
<QUALITY_ITEM_DATA_ENTRY GROUP_ID="QIG-05.01" RESULT="UNKNOWN" STUDY_ID="STD-Albisinni-2019">
<DESCRIPTION/>
</QUALITY_ITEM_DATA_ENTRY>
<QUALITY_ITEM_DATA_ENTRY GROUP_ID="QIG-05.01" RESULT="UNKNOWN" STUDY_ID="STD-Bojaxhiu-2018">
<DESCRIPTION/>
</QUALITY_ITEM_DATA_ENTRY>
<QUALITY_ITEM_DATA_ENTRY GROUP_ID="QIG-05.01" RESULT="UNKNOWN" STUDY_ID="STD-Chang-2014">
<DESCRIPTION/>
</QUALITY_ITEM_DATA_ENTRY>
<QUALITY_ITEM_DATA_ENTRY GROUP_ID="QIG-05.01" RESULT="UNKNOWN" STUDY_ID="STD-Chang-2017">
<DESCRIPTION/>
</QUALITY_ITEM_DATA_ENTRY>
<QUALITY_ITEM_DATA_ENTRY GROUP_ID="QIG-05.01" RESULT="UNKNOWN" STUDY_ID="STD-Cui-2020">
<DESCRIPTION/>
</QUALITY_ITEM_DATA_ENTRY>
<QUALITY_ITEM_DATA_ENTRY GROUP_ID="QIG-05.01" RESULT="UNKNOWN" STUDY_ID="STD-Dan-2013">
<DESCRIPTION/>
</QUALITY_ITEM_DATA_ENTRY>
<QUALITY_ITEM_DATA_ENTRY GROUP_ID="QIG-05.01" RESULT="UNKNOWN" STUDY_ID="STD-Guo-2018">
<DESCRIPTION/>
</QUALITY_ITEM_DATA_ENTRY>
<QUALITY_ITEM_DATA_ENTRY GROUP_ID="QIG-05.01" RESULT="UNKNOWN" STUDY_ID="STD-Hayama-2020">
<DESCRIPTION/>
</QUALITY_ITEM_DATA_ENTRY>
<QUALITY_ITEM_DATA_ENTRY GROUP_ID="QIG-05.01" RESULT="UNKNOWN" STUDY_ID="STD-He-2017">
<DESCRIPTION/>
</QUALITY_ITEM_DATA_ENTRY>
<QUALITY_ITEM_DATA_ENTRY GROUP_ID="QIG-05.01" RESULT="UNKNOWN" STUDY_ID="STD-Hoshimoto-2020">
<DESCRIPTION/>
</QUALITY_ITEM_DATA_ENTRY>
<QUALITY_ITEM_DATA_ENTRY GROUP_ID="QIG-05.01" RESULT="UNKNOWN" STUDY_ID="STD-Jakubowska-2020">
<DESCRIPTION/>
</QUALITY_ITEM_DATA_ENTRY>
<QUALITY_ITEM_DATA_ENTRY GROUP_ID="QIG-05.01" RESULT="UNKNOWN" STUDY_ID="STD-Jang-2017">
<DESCRIPTION/>
</QUALITY_ITEM_DATA_ENTRY>
<QUALITY_ITEM_DATA_ENTRY GROUP_ID="QIG-05.01" RESULT="UNKNOWN" STUDY_ID="STD-Jin-2016">
<DESCRIPTION/>
</QUALITY_ITEM_DATA_ENTRY>
<QUALITY_ITEM_DATA_ENTRY GROUP_ID="QIG-05.01" RESULT="UNKNOWN" STUDY_ID="STD-Kang-2016">
<DESCRIPTION/>
</QUALITY_ITEM_DATA_ENTRY>
<QUALITY_ITEM_DATA_ENTRY GROUP_ID="QIG-05.01" RESULT="UNKNOWN" STUDY_ID="STD-Kim-2012">
<DESCRIPTION/>
</QUALITY_ITEM_DATA_ENTRY>
<QUALITY_ITEM_DATA_ENTRY GROUP_ID="QIG-05.01" RESULT="UNKNOWN" STUDY_ID="STD-Kim-2019">
<DESCRIPTION/>
</QUALITY_ITEM_DATA_ENTRY>
<QUALITY_ITEM_DATA_ENTRY GROUP_ID="QIG-05.01" RESULT="UNKNOWN" STUDY_ID="STD-Lee-2015">
<DESCRIPTION/>
</QUALITY_ITEM_DATA_ENTRY>
<QUALITY_ITEM_DATA_ENTRY GROUP_ID="QIG-05.01" RESULT="UNKNOWN" STUDY_ID="STD-Li-2018">
<DESCRIPTION/>
</QUALITY_ITEM_DATA_ENTRY>
<QUALITY_ITEM_DATA_ENTRY GROUP_ID="QIG-05.01" RESULT="UNKNOWN" STUDY_ID="STD-Lin-2018">
<DESCRIPTION/>
</QUALITY_ITEM_DATA_ENTRY>
<QUALITY_ITEM_DATA_ENTRY GROUP_ID="QIG-05.01" RESULT="UNKNOWN" STUDY_ID="STD-Lin-2019">
<DESCRIPTION/>
</QUALITY_ITEM_DATA_ENTRY>
<QUALITY_ITEM_DATA_ENTRY GROUP_ID="QIG-05.01" RESULT="UNKNOWN" STUDY_ID="STD-Min-2017">
<DESCRIPTION/>
</QUALITY_ITEM_DATA_ENTRY>
<QUALITY_ITEM_DATA_ENTRY GROUP_ID="QIG-05.01" RESULT="UNKNOWN" STUDY_ID="STD-Miyatani-2018">
<DESCRIPTION/>
</QUALITY_ITEM_DATA_ENTRY>
<QUALITY_ITEM_DATA_ENTRY GROUP_ID="QIG-05.01" RESULT="UNKNOWN" STUDY_ID="STD-Nishihara-2019">
<DESCRIPTION/>
</QUALITY_ITEM_DATA_ENTRY>
<QUALITY_ITEM_DATA_ENTRY GROUP_ID="QIG-05.01" RESULT="UNKNOWN" STUDY_ID="STD-Ohno-2012">
<DESCRIPTION/>
</QUALITY_ITEM_DATA_ENTRY>
<QUALITY_ITEM_DATA_ENTRY GROUP_ID="QIG-05.01" RESULT="UNKNOWN" STUDY_ID="STD-Paik-2014">
<DESCRIPTION/>
</QUALITY_ITEM_DATA_ENTRY>
<QUALITY_ITEM_DATA_ENTRY GROUP_ID="QIG-05.01" RESULT="UNKNOWN" STUDY_ID="STD-Peng-2014">
<DESCRIPTION/>
</QUALITY_ITEM_DATA_ENTRY>
<QUALITY_ITEM_DATA_ENTRY GROUP_ID="QIG-05.01" RESULT="UNKNOWN" STUDY_ID="STD-Pu-2019">
<DESCRIPTION/>
</QUALITY_ITEM_DATA_ENTRY>
<QUALITY_ITEM_DATA_ENTRY GROUP_ID="QIG-05.01" RESULT="UNKNOWN" STUDY_ID="STD-Shibutani-2015">
<DESCRIPTION/>
</QUALITY_ITEM_DATA_ENTRY>
<QUALITY_ITEM_DATA_ENTRY GROUP_ID="QIG-05.01" RESULT="UNKNOWN" STUDY_ID="STD-Son-2015">
<DESCRIPTION/>
</QUALITY_ITEM_DATA_ENTRY>
<QUALITY_ITEM_DATA_ENTRY GROUP_ID="QIG-05.01" RESULT="UNKNOWN" STUDY_ID="STD-Tanaka-2018">
<DESCRIPTION/>
</QUALITY_ITEM_DATA_ENTRY>
<QUALITY_ITEM_DATA_ENTRY GROUP_ID="QIG-05.01" RESULT="UNKNOWN" STUDY_ID="STD-Zhou-2016">
<DESCRIPTION/>
</QUALITY_ITEM_DATA_ENTRY>
<QUALITY_ITEM_DATA_ENTRY GROUP_ID="QIG-05.01" RESULT="UNKNOWN" STUDY_ID="STD-Zhou-2018">
<DESCRIPTION/>
</QUALITY_ITEM_DATA_ENTRY>
</QUALITY_ITEM_DATA>
</QUALITY_ITEM>
<QUALITY_ITEM CORE_ITEM="YES" ID="QIT-06" LEVEL="STUDY" MODIFIED="2020-10-13 17:33:09 +0800" MODIFIED_BY="[Empty name]" NO="6">
<NAME>Selective reporting (reporting bias)</NAME>
<DESCRIPTION>
<P>Reporting bias due to selective outcome reporting</P>
</DESCRIPTION>
<QUALITY_ITEM_DATA>
<QUALITY_ITEM_DATA_ENTRY RESULT="UNKNOWN" STUDY_ID="STD-Al-Lawati-2020">
<DESCRIPTION/>
</QUALITY_ITEM_DATA_ENTRY>
<QUALITY_ITEM_DATA_ENTRY RESULT="UNKNOWN" STUDY_ID="STD-Albisinni-2019">
<DESCRIPTION/>
</QUALITY_ITEM_DATA_ENTRY>
<QUALITY_ITEM_DATA_ENTRY RESULT="UNKNOWN" STUDY_ID="STD-Bojaxhiu-2018">
<DESCRIPTION/>
</QUALITY_ITEM_DATA_ENTRY>
<QUALITY_ITEM_DATA_ENTRY RESULT="UNKNOWN" STUDY_ID="STD-Chang-2014">
<DESCRIPTION/>
</QUALITY_ITEM_DATA_ENTRY>
<QUALITY_ITEM_DATA_ENTRY RESULT="UNKNOWN" STUDY_ID="STD-Chang-2017">
<DESCRIPTION/>
</QUALITY_ITEM_DATA_ENTRY>
<QUALITY_ITEM_DATA_ENTRY RESULT="UNKNOWN" STUDY_ID="STD-Cui-2020">
<DESCRIPTION/>
</QUALITY_ITEM_DATA_ENTRY>
<QUALITY_ITEM_DATA_ENTRY RESULT="UNKNOWN" STUDY_ID="STD-Dan-2013">
<DESCRIPTION/>
</QUALITY_ITEM_DATA_ENTRY>
<QUALITY_ITEM_DATA_ENTRY RESULT="UNKNOWN" STUDY_ID="STD-Guo-2018">
<DESCRIPTION/>
</QUALITY_ITEM_DATA_ENTRY>
<QUALITY_ITEM_DATA_ENTRY RESULT="UNKNOWN" STUDY_ID="STD-Hayama-2020">
<DESCRIPTION/>
</QUALITY_ITEM_DATA_ENTRY>
<QUALITY_ITEM_DATA_ENTRY RESULT="UNKNOWN" STUDY_ID="STD-He-2017">
<DESCRIPTION/>
</QUALITY_ITEM_DATA_ENTRY>
<QUALITY_ITEM_DATA_ENTRY RESULT="UNKNOWN" STUDY_ID="STD-Hoshimoto-2020">
<DESCRIPTION/>
</QUALITY_ITEM_DATA_ENTRY>
<QUALITY_ITEM_DATA_ENTRY RESULT="UNKNOWN" STUDY_ID="STD-Jakubowska-2020">
<DESCRIPTION/>
</QUALITY_ITEM_DATA_ENTRY>
<QUALITY_ITEM_DATA_ENTRY RESULT="UNKNOWN" STUDY_ID="STD-Jang-2017">
<DESCRIPTION/>
</QUALITY_ITEM_DATA_ENTRY>
<QUALITY_ITEM_DATA_ENTRY RESULT="UNKNOWN" STUDY_ID="STD-Jin-2016">
<DESCRIPTION/>
</QUALITY_ITEM_DATA_ENTRY>
<QUALITY_ITEM_DATA_ENTRY RESULT="UNKNOWN" STUDY_ID="STD-Kang-2016">
<DESCRIPTION/>
</QUALITY_ITEM_DATA_ENTRY>
<QUALITY_ITEM_DATA_ENTRY RESULT="UNKNOWN" STUDY_ID="STD-Kim-2012">
<DESCRIPTION/>
</QUALITY_ITEM_DATA_ENTRY>
<QUALITY_ITEM_DATA_ENTRY RESULT="UNKNOWN" STUDY_ID="STD-Kim-2019">
<DESCRIPTION/>
</QUALITY_ITEM_DATA_ENTRY>
<QUALITY_ITEM_DATA_ENTRY RESULT="UNKNOWN" STUDY_ID="STD-Lee-2015">
<DESCRIPTION/>
</QUALITY_ITEM_DATA_ENTRY>
<QUALITY_ITEM_DATA_ENTRY RESULT="UNKNOWN" STUDY_ID="STD-Li-2018">
<DESCRIPTION/>
</QUALITY_ITEM_DATA_ENTRY>
<QUALITY_ITEM_DATA_ENTRY RESULT="UNKNOWN" STUDY_ID="STD-Lin-2018">
<DESCRIPTION/>
</QUALITY_ITEM_DATA_ENTRY>
<QUALITY_ITEM_DATA_ENTRY RESULT="UNKNOWN" STUDY_ID="STD-Lin-2019">
<DESCRIPTION/>
</QUALITY_ITEM_DATA_ENTRY>
<QUALITY_ITEM_DATA_ENTRY RESULT="UNKNOWN" STUDY_ID="STD-Min-2017">
<DESCRIPTION/>
</QUALITY_ITEM_DATA_ENTRY>
<QUALITY_ITEM_DATA_ENTRY RESULT="UNKNOWN" STUDY_ID="STD-Miyatani-2018">
<DESCRIPTION/>
</QUALITY_ITEM_DATA_ENTRY>
<QUALITY_ITEM_DATA_ENTRY RESULT="UNKNOWN" STUDY_ID="STD-Nishihara-2019">
<DESCRIPTION/>
</QUALITY_ITEM_DATA_ENTRY>
<QUALITY_ITEM_DATA_ENTRY RESULT="UNKNOWN" STUDY_ID="STD-Ohno-2012">
<DESCRIPTION/>
</QUALITY_ITEM_DATA_ENTRY>
<QUALITY_ITEM_DATA_ENTRY RESULT="UNKNOWN" STUDY_ID="STD-Paik-2014">
<DESCRIPTION/>
</QUALITY_ITEM_DATA_ENTRY>
<QUALITY_ITEM_DATA_ENTRY RESULT="UNKNOWN" STUDY_ID="STD-Peng-2014">
<DESCRIPTION/>
</QUALITY_ITEM_DATA_ENTRY>
<QUALITY_ITEM_DATA_ENTRY RESULT="UNKNOWN" STUDY_ID="STD-Pu-2019">
<DESCRIPTION/>
</QUALITY_ITEM_DATA_ENTRY>
<QUALITY_ITEM_DATA_ENTRY RESULT="UNKNOWN" STUDY_ID="STD-Shibutani-2015">
<DESCRIPTION/>
</QUALITY_ITEM_DATA_ENTRY>
<QUALITY_ITEM_DATA_ENTRY RESULT="UNKNOWN" STUDY_ID="STD-Son-2015">
<DESCRIPTION/>
</QUALITY_ITEM_DATA_ENTRY>
<QUALITY_ITEM_DATA_ENTRY RESULT="UNKNOWN" STUDY_ID="STD-Tanaka-2018">
<DESCRIPTION/>
</QUALITY_ITEM_DATA_ENTRY>
<QUALITY_ITEM_DATA_ENTRY RESULT="UNKNOWN" STUDY_ID="STD-Zhou-2016">
<DESCRIPTION/>
</QUALITY_ITEM_DATA_ENTRY>
<QUALITY_ITEM_DATA_ENTRY RESULT="UNKNOWN" STUDY_ID="STD-Zhou-2018">
<DESCRIPTION/>
</QUALITY_ITEM_DATA_ENTRY>
</QUALITY_ITEM_DATA>
</QUALITY_ITEM>
<QUALITY_ITEM CORE_ITEM="YES" ID="QIT-07" LEVEL="STUDY" MODIFIED="2020-10-13 17:33:09 +0800" MODIFIED_BY="[Empty name]" NO="7">
<NAME>Other bias</NAME>
<DESCRIPTION>
<P>Bias due to problems not covered elsewhere in the table</P>
</DESCRIPTION>
<QUALITY_ITEM_DATA>
<QUALITY_ITEM_DATA_ENTRY RESULT="UNKNOWN" STUDY_ID="STD-Al-Lawati-2020">
<DESCRIPTION/>
</QUALITY_ITEM_DATA_ENTRY>
<QUALITY_ITEM_DATA_ENTRY RESULT="UNKNOWN" STUDY_ID="STD-Albisinni-2019">
<DESCRIPTION/>
</QUALITY_ITEM_DATA_ENTRY>
<QUALITY_ITEM_DATA_ENTRY RESULT="UNKNOWN" STUDY_ID="STD-Bojaxhiu-2018">
<DESCRIPTION/>
</QUALITY_ITEM_DATA_ENTRY>
<QUALITY_ITEM_DATA_ENTRY RESULT="UNKNOWN" STUDY_ID="STD-Chang-2014">
<DESCRIPTION/>
</QUALITY_ITEM_DATA_ENTRY>
<QUALITY_ITEM_DATA_ENTRY RESULT="UNKNOWN" STUDY_ID="STD-Chang-2017">
<DESCRIPTION/>
</QUALITY_ITEM_DATA_ENTRY>
<QUALITY_ITEM_DATA_ENTRY RESULT="UNKNOWN" STUDY_ID="STD-Cui-2020">
<DESCRIPTION/>
</QUALITY_ITEM_DATA_ENTRY>
<QUALITY_ITEM_DATA_ENTRY RESULT="UNKNOWN" STUDY_ID="STD-Dan-2013">
<DESCRIPTION/>
</QUALITY_ITEM_DATA_ENTRY>
<QUALITY_ITEM_DATA_ENTRY RESULT="UNKNOWN" STUDY_ID="STD-Guo-2018">
<DESCRIPTION/>
</QUALITY_ITEM_DATA_ENTRY>
<QUALITY_ITEM_DATA_ENTRY RESULT="UNKNOWN" STUDY_ID="STD-Hayama-2020">
<DESCRIPTION/>
</QUALITY_ITEM_DATA_ENTRY>
<QUALITY_ITEM_DATA_ENTRY RESULT="UNKNOWN" STUDY_ID="STD-He-2017">
<DESCRIPTION/>
</QUALITY_ITEM_DATA_ENTRY>
<QUALITY_ITEM_DATA_ENTRY RESULT="UNKNOWN" STUDY_ID="STD-Hoshimoto-2020">
<DESCRIPTION/>
</QUALITY_ITEM_DATA_ENTRY>
<QUALITY_ITEM_DATA_ENTRY RESULT="UNKNOWN" STUDY_ID="STD-Jakubowska-2020">
<DESCRIPTION/>
</QUALITY_ITEM_DATA_ENTRY>
<QUALITY_ITEM_DATA_ENTRY RESULT="UNKNOWN" STUDY_ID="STD-Jang-2017">
<DESCRIPTION/>
</QUALITY_ITEM_DATA_ENTRY>
<QUALITY_ITEM_DATA_ENTRY RESULT="UNKNOWN" STUDY_ID="STD-Jin-2016">
<DESCRIPTION/>
</QUALITY_ITEM_DATA_ENTRY>
<QUALITY_ITEM_DATA_ENTRY RESULT="UNKNOWN" STUDY_ID="STD-Kang-2016">
<DESCRIPTION/>
</QUALITY_ITEM_DATA_ENTRY>
<QUALITY_ITEM_DATA_ENTRY RESULT="UNKNOWN" STUDY_ID="STD-Kim-2012">
<DESCRIPTION/>
</QUALITY_ITEM_DATA_ENTRY>
<QUALITY_ITEM_DATA_ENTRY RESULT="UNKNOWN" STUDY_ID="STD-Kim-2019">
<DESCRIPTION/>
</QUALITY_ITEM_DATA_ENTRY>
<QUALITY_ITEM_DATA_ENTRY RESULT="UNKNOWN" STUDY_ID="STD-Lee-2015">
<DESCRIPTION/>
</QUALITY_ITEM_DATA_ENTRY>
<QUALITY_ITEM_DATA_ENTRY RESULT="UNKNOWN" STUDY_ID="STD-Li-2018">
<DESCRIPTION/>
</QUALITY_ITEM_DATA_ENTRY>
<QUALITY_ITEM_DATA_ENTRY RESULT="UNKNOWN" STUDY_ID="STD-Lin-2018">
<DESCRIPTION/>
</QUALITY_ITEM_DATA_ENTRY>
<QUALITY_ITEM_DATA_ENTRY RESULT="UNKNOWN" STUDY_ID="STD-Lin-2019">
<DESCRIPTION/>
</QUALITY_ITEM_DATA_ENTRY>
<QUALITY_ITEM_DATA_ENTRY RESULT="UNKNOWN" STUDY_ID="STD-Min-2017">
<DESCRIPTION/>
</QUALITY_ITEM_DATA_ENTRY>
<QUALITY_ITEM_DATA_ENTRY RESULT="UNKNOWN" STUDY_ID="STD-Miyatani-2018">
<DESCRIPTION/>
</QUALITY_ITEM_DATA_ENTRY>
<QUALITY_ITEM_DATA_ENTRY RESULT="UNKNOWN" STUDY_ID="STD-Nishihara-2019">
<DESCRIPTION/>
</QUALITY_ITEM_DATA_ENTRY>
<QUALITY_ITEM_DATA_ENTRY RESULT="UNKNOWN" STUDY_ID="STD-Ohno-2012">
<DESCRIPTION/>
</QUALITY_ITEM_DATA_ENTRY>
<QUALITY_ITEM_DATA_ENTRY RESULT="UNKNOWN" STUDY_ID="STD-Paik-2014">
<DESCRIPTION/>
</QUALITY_ITEM_DATA_ENTRY>
<QUALITY_ITEM_DATA_ENTRY RESULT="UNKNOWN" STUDY_ID="STD-Peng-2014">
<DESCRIPTION/>
</QUALITY_ITEM_DATA_ENTRY>
<QUALITY_ITEM_DATA_ENTRY RESULT="UNKNOWN" STUDY_ID="STD-Pu-2019">
<DESCRIPTION/>
</QUALITY_ITEM_DATA_ENTRY>
<QUALITY_ITEM_DATA_ENTRY RESULT="UNKNOWN" STUDY_ID="STD-Shibutani-2015">
<DESCRIPTION/>
</QUALITY_ITEM_DATA_ENTRY>
<QUALITY_ITEM_DATA_ENTRY RESULT="UNKNOWN" STUDY_ID="STD-Son-2015">
<DESCRIPTION/>
</QUALITY_ITEM_DATA_ENTRY>
<QUALITY_ITEM_DATA_ENTRY RESULT="UNKNOWN" STUDY_ID="STD-Tanaka-2018">
<DESCRIPTION/>
</QUALITY_ITEM_DATA_ENTRY>
<QUALITY_ITEM_DATA_ENTRY RESULT="UNKNOWN" STUDY_ID="STD-Zhou-2016">
<DESCRIPTION/>
</QUALITY_ITEM_DATA_ENTRY>
<QUALITY_ITEM_DATA_ENTRY RESULT="UNKNOWN" STUDY_ID="STD-Zhou-2018">
<DESCRIPTION/>
</QUALITY_ITEM_DATA_ENTRY>
</QUALITY_ITEM_DATA>
</QUALITY_ITEM>
</QUALITY_ITEMS>
<SOF_TABLES/>
<ADDITIONAL_TABLES/>
<ANALYSES_AND_DATA CALCULATED_DATA="YES" MODIFIED="2021-03-10 11:35:53 +0800" MODIFIED_BY="[Empty name]">
<COMPARISON ID="CMP-001" MODIFIED="2021-02-17 16:57:42 +0800" MODIFIED_BY="[Empty name]" NO="1">
<NAME>OS High postNLR</NAME>
<IV_OUTCOME CHI2="48.477006739558625" CI_END="2.2760314478839394" CI_START="1.5295550900466142" CI_STUDY="95" CI_TOTAL="95" DF="18" EFFECT_SIZE="1.8658283646190623" ESTIMABLE="YES" I2="62.86899457983348" I2_Q="0.0" ID="CMP-001.01" LOG_CI_END="0.35717825840322176" LOG_CI_START="0.1845651236040501" LOG_DATA="YES" LOG_EFFECT_SIZE="0.27087169100363595" MODIFIED="2021-02-17 16:57:42 +0800" MODIFIED_BY="[Empty name]" NO="1" P_CHI2="1.2783962823414985E-4" P_Q="1.0" P_Z="7.684382021114597E-10" Q="0.0" RANDOM="YES" SCALE="100.0" SHOW_PARTICIPANTS="NO" SORT_BY="STUDY" STUDIES="19" SUBGROUPS="NO" SUBGROUP_TEST="YES" TAU2="0.08796980911465495" TOTALS="YES" TOTAL_1="0" TOTAL_2="0" WEIGHT="100.0" Z="6.151313565057117">
<NAME>OS</NAME>
<GROUP_LABEL_1>High postNLR</GROUP_LABEL_1>
<GROUP_LABEL_2>Low postNLR</GROUP_LABEL_2>
<GRAPH_LABEL_1>low postNLR</GRAPH_LABEL_1>
<GRAPH_LABEL_2>high postNLR</GRAPH_LABEL_2>
<EFFECT_MEASURE>Hazard Ratio</EFFECT_MEASURE>
<IV_DATA CI_END="3.0369447464848944" CI_START="0.8219694973627665" EFFECT_SIZE="1.5799607421662993" ESTIMABLE="YES" ESTIMATE="0.4574" LOG_CI_END="0.4824368905303803" LOG_CI_START="-0.08514429848528558" LOG_EFFECT_SIZE="0.1986462960225474" MODIFIED="2020-10-14 23:29:15 +0800" MODIFIED_BY="[Empty name]" ORDER="1" SE="0.3334" STUDY_ID="STD-Albisinni-2019" TOTAL_1="0" TOTAL_2="0" WEIGHT="5.162930628838354"/>
<IV_DATA CI_END="3.5801677740095625" CI_START="1.1622878374885015" EFFECT_SIZE="2.039898394503902" ESTIMABLE="YES" ESTIMATE="0.7129" LOG_CI_END="0.5539033790514919" LOG_CI_START="0.0653136932461646" LOG_EFFECT_SIZE="0.3096085361488282" MODIFIED="2020-10-14 23:29:17 +0800" MODIFIED_BY="[Empty name]" ORDER="2" SE="0.287" STUDY_ID="STD-Bojaxhiu-2018" TOTAL_1="0" TOTAL_2="0" WEIGHT="6.035444726449867"/>
<IV_DATA CI_END="6.442729040612598" CI_START="1.1558636177624153" EFFECT_SIZE="2.7289038270238573" ESTIMABLE="YES" ESTIMATE="1.0039" LOG_CI_END="0.8090698667737458" LOG_CI_START="0.06290659399160313" LOG_EFFECT_SIZE="0.43598823038267454" MODIFIED="2020-10-14 23:29:19 +0800" MODIFIED_BY="[Empty name]" ORDER="4" SE="0.4383" STUDY_ID="STD-Guo-2018" TOTAL_1="0" TOTAL_2="0" WEIGHT="3.6706747488477562"/>
<IV_DATA CI_END="9.58658279481843" CI_START="1.7732880961239161" EFFECT_SIZE="4.123078116232806" ESTIMABLE="YES" ESTIMATE="1.4166" LOG_CI_END="0.9816638274181421" LOG_CI_START="0.2487792987101511" LOG_EFFECT_SIZE="0.6152215630641465" MODIFIED="2020-10-14 23:27:53 +0800" MODIFIED_BY="[Empty name]" ORDER="6" SE="0.4305" STUDY_ID="STD-He-2017" TOTAL_1="0" TOTAL_2="0" WEIGHT="3.7616913458093992"/>
<IV_DATA CI_END="2.5893830730801364" CI_START="1.043708617386108" EFFECT_SIZE="1.64394690519112" ESTIMABLE="YES" ESTIMATE="0.4971" LOG_CI_END="0.41319630467131013" LOG_CI_START="0.018579269236902833" LOG_EFFECT_SIZE="0.21588778695410651" MODIFIED="2020-10-14 23:27:53 +0800" MODIFIED_BY="[Empty name]" ORDER="7" SE="0.2318" STUDY_ID="STD-Hoshimoto-2020" TOTAL_1="0" TOTAL_2="0" WEIGHT="7.255207167513272"/>
<IV_DATA CI_END="2.005300404811874" CI_START="1.0298427520028328" EFFECT_SIZE="1.4370609198930486" ESTIMABLE="YES" ESTIMATE="0.3626" LOG_CI_END="0.30217944148464465" LOG_CI_START="0.012770916791593553" LOG_EFFECT_SIZE="0.15747517913811912" MODIFIED="2020-10-14 23:29:21 +0800" MODIFIED_BY="[Empty name]" ORDER="9" SE="0.17" STUDY_ID="STD-Jang-2017" TOTAL_1="0" TOTAL_2="0" WEIGHT="8.796715550140137"/>
<IV_DATA CI_END="5.014857165999426" CI_START="1.5047022834818693" EFFECT_SIZE="2.746974158781759" ESTIMABLE="YES" ESTIMATE="1.0105" LOG_CI_END="0.7002585678845182" LOG_CI_START="0.1774505800419537" LOG_EFFECT_SIZE="0.43885457396323596" MODIFIED="2020-10-14 23:28:03 +0800" MODIFIED_BY="[Empty name]" ORDER="10" SE="0.3071" STUDY_ID="STD-Jin-2016" TOTAL_1="0" TOTAL_2="0" WEIGHT="5.640055032708374"/>
<IV_DATA CI_END="1.3056679564694693" CI_START="1.1400649633014095" EFFECT_SIZE="1.220059953803989" ESTIMABLE="YES" ESTIMATE="0.1989" LOG_CI_END="0.11583274584579081" LOG_CI_START="0.0569295990553228" LOG_EFFECT_SIZE="0.08638117245055676" MODIFIED="2020-10-14 23:29:23 +0800" MODIFIED_BY="[Empty name]" ORDER="11" SE="0.0346" STUDY_ID="STD-Kang-2016" TOTAL_1="0" TOTAL_2="0" WEIGHT="11.529723140626826"/>
<IV_DATA CI_END="2.3191229221983027" CI_START="1.0900362325690092" EFFECT_SIZE="1.5899459151107844" ESTIMABLE="YES" ESTIMATE="0.4637" LOG_CI_END="0.3653237684817191" LOG_CI_START="0.03744093403535658" LOG_EFFECT_SIZE="0.20138235125853787" MODIFIED="2020-10-14 23:28:03 +0800" MODIFIED_BY="[Empty name]" ORDER="13" SE="0.1926" STUDY_ID="STD-Kim-2019" TOTAL_1="0" TOTAL_2="0" WEIGHT="8.220317508456729"/>
<IV_DATA CI_END="5.464082909580339" CI_START="0.6399301200946743" EFFECT_SIZE="1.869928135660567" ESTIMABLE="YES" ESTIMATE="0.6259" LOG_CI_END="0.737517280516093" LOG_CI_START="-0.1938674480696024" LOG_EFFECT_SIZE="0.2718249162232453" MODIFIED="2020-10-14 23:28:20 +0800" MODIFIED_BY="[Empty name]" ORDER="15" SE="0.5471" STUDY_ID="STD-Li-2018" TOTAL_1="0" TOTAL_2="0" WEIGHT="2.654535863577195"/>
<IV_DATA CI_END="3.610290373334986" CI_START="1.0000117951326943" EFFECT_SIZE="1.9000876182926418" ESTIMABLE="YES" ESTIMATE="0.6419" LOG_CI_END="0.5575421333365627" LOG_CI_START="5.122530832060975E-6" LOG_EFFECT_SIZE="0.27877362793369737" MODIFIED="2020-10-14 23:29:24 +0800" MODIFIED_BY="[Empty name]" ORDER="16" SE="0.3275" STUDY_ID="STD-Lin-2018" TOTAL_1="0" TOTAL_2="0" WEIGHT="5.266051426961479"/>
<IV_DATA CI_END="16.518677393650083" CI_START="1.1736379644411887" EFFECT_SIZE="4.403061084239482" ESTIMABLE="YES" ESTIMATE="1.4823" LOG_CI_END="1.217975271577932" LOG_CI_START="0.06953414947244842" LOG_EFFECT_SIZE="0.6437547105251902" MODIFIED="2020-10-14 23:28:20 +0800" MODIFIED_BY="[Empty name]" ORDER="17" SE="0.6746" STUDY_ID="STD-Lin-2019" TOTAL_1="0" TOTAL_2="0" WEIGHT="1.8931241322712928"/>
<IV_DATA CI_END="3.467193779850875" CI_START="0.7199701272231889" EFFECT_SIZE="1.5799607421662993" ESTIMABLE="YES" ESTIMATE="0.4574" LOG_CI_END="0.5399781148517047" LOG_CI_START="-0.14268552280660987" LOG_EFFECT_SIZE="0.1986462960225474" MODIFIED="2020-10-14 23:29:26 +0800" MODIFIED_BY="[Empty name]" ORDER="18" SE="0.401" STUDY_ID="STD-Miyatani-2018" TOTAL_1="0" TOTAL_2="0" WEIGHT="4.1326008901107505"/>
<IV_DATA CI_END="10.292479047451668" CI_START="2.1097860854610344" EFFECT_SIZE="4.659928012235035" ESTIMABLE="YES" ESTIMATE="1.539" LOG_CI_END="1.0125199915708707" LOG_CI_START="0.3242384237273383" LOG_EFFECT_SIZE="0.6683792076491045" MODIFIED="2020-10-14 23:28:20 +0800" MODIFIED_BY="[Empty name]" ORDER="19" SE="0.4043" STUDY_ID="STD-Nishihara-2019" TOTAL_1="0" TOTAL_2="0" WEIGHT="4.088921059406999"/>
<IV_DATA CI_END="3.663900142714822" CI_START="0.655781127499774" EFFECT_SIZE="1.5500698586309292" ESTIMABLE="YES" ESTIMATE="0.4383" LOG_CI_END="0.5639436287351955" LOG_CI_START="-0.18324108589880495" LOG_EFFECT_SIZE="0.19035127141819524" MODIFIED="2020-10-14 23:28:31 +0800" MODIFIED_BY="[Empty name]" ORDER="21" SE="0.4389" STUDY_ID="STD-Paik-2014" TOTAL_1="0" TOTAL_2="0" WEIGHT="3.663789756876148"/>
<IV_DATA CI_END="2.584250169113744" CI_START="1.0130490089370714" EFFECT_SIZE="1.6180148555146636" ESTIMABLE="YES" ESTIMATE="0.4812" LOG_CI_END="0.4123345533658739" LOG_CI_START="0.005630456017815675" LOG_EFFECT_SIZE="0.20898250469184482" MODIFIED="2020-10-14 23:29:27 +0800" MODIFIED_BY="[Empty name]" ORDER="22" SE="0.2389" STUDY_ID="STD-Pu-2019" TOTAL_1="0" TOTAL_2="0" WEIGHT="7.088038248625507"/>
<IV_DATA CI_END="155.29179649041498" CI_START="1.5899365263005232" EFFECT_SIZE="15.71318234715483" ESTIMABLE="YES" ESTIMATE="2.7545" LOG_CI_END="2.191148514112031" LOG_CI_START="0.20137978669298348" LOG_EFFECT_SIZE="1.1962641504025073" MODIFIED="2020-10-14 23:28:31 +0800" MODIFIED_BY="[Empty name]" ORDER="23" SE="1.1688" STUDY_ID="STD-Shibutani-2015" TOTAL_1="0" TOTAL_2="0" WEIGHT="0.7070328390506826"/>
<IV_DATA CI_END="2.464865372643863" CI_START="0.4917734232349056" EFFECT_SIZE="1.1009792378234267" ESTIMABLE="YES" ESTIMATE="0.0962" LOG_CI_END="0.39179320372904164" LOG_CI_START="-0.30823494541085594" LOG_EFFECT_SIZE="0.04177912915909279" MODIFIED="2020-10-14 23:28:38 +0800" MODIFIED_BY="[Empty name]" ORDER="25" SE="0.4112" STUDY_ID="STD-Zhou-2016" TOTAL_1="0" TOTAL_2="0" WEIGHT="3.9994144088543475"/>
<IV_DATA CI_END="3.5172180409399" CI_START="1.2301420519956157" EFFECT_SIZE="2.0800667821485463" ESTIMABLE="YES" ESTIMATE="0.7324" LOG_CI_END="0.546199292127523" LOG_CI_START="0.08995526496436024" LOG_EFFECT_SIZE="0.31807727854594164" MODIFIED="2020-10-14 23:29:29 +0800" MODIFIED_BY="[Empty name]" ORDER="26" SE="0.268" STUDY_ID="STD-Zhou-2018" TOTAL_1="0" TOTAL_2="0" WEIGHT="6.433731524874881"/>
</IV_OUTCOME>
<IV_OUTCOME CHI2="135.52934898983654" CI_END="1.7843935113162643" CI_START="1.5267844111619586" CI_STUDY="95" CI_TOTAL="95" DF="59" EFFECT_SIZE="1.6505708698678232" ESTIMABLE="YES" I2="56.46699372515656" I2_Q="80.4099826906381" ID="CMP-001.02" LOG_CI_END="0.25149063532464244" LOG_CI_START="0.1837777170480181" LOG_DATA="YES" LOG_EFFECT_SIZE="0.2176341761863303" MODIFIED="2020-10-22 10:01:35 +0800" MODIFIED_BY="[Empty name]" NO="2" P_CHI2="5.8877504427456984E-8" P_Q="6.173880556792355E-7" P_Z="2.1402919827631914E-36" Q="45.941766451114766" RANDOM="YES" SCALE="100.0" SHOW_PARTICIPANTS="NO" SORT_BY="STUDY" STUDIES="21" SUBGROUPS="YES" SUBGROUP_TEST="YES" TAU2="0.023292656879718116" TOTALS="YES" TOTAL_1="0" TOTAL_2="0" WEIGHT="100.0" Z="12.59892965734149">
<NAME>OS subgroup</NAME>
<GROUP_LABEL_1>High postNLR</GROUP_LABEL_1>
<GROUP_LABEL_2>Low postNLR</GROUP_LABEL_2>
<GRAPH_LABEL_1>high postNLR</GRAPH_LABEL_1>
<GRAPH_LABEL_2>low postNLR</GRAPH_LABEL_2>
<EFFECT_MEASURE>Hazard Ratio</EFFECT_MEASURE>
<IV_SUBGROUP CHI2="0.5947541812961893" CI_END="1.308795049205596" CI_START="1.1436237203087065" DF="1" EFFECT_SIZE="1.22342513595811" ESTIMABLE="YES" I2="0.0" ID="CMP-001.02.01" LOG_CI_END="0.11687164351951757" LOG_CI_START="0.05828315463658517" LOG_EFFECT_SIZE="0.08757739907805134" MODIFIED="2020-10-16 21:10:48 +0800" MODIFIED_BY="[Empty name]" NO="1" P_CHI2="0.440586728297784" P_Z="4.6436569875006615E-9" STUDIES="2" TAU2="0.0" TOTAL_1="0" TOTAL_2="0" WEIGHT="7.6366962734317525" Z="5.859463226493128">
<NAME>bladder cancer</NAME>
<IV_DATA CI_END="3.0369447464848944" CI_START="0.8219694973627665" EFFECT_SIZE="1.5799607421662993" ESTIMABLE="YES" ESTIMATE="0.4574" LOG_CI_END="0.4824368905303803" LOG_CI_START="-0.08514429848528558" LOG_EFFECT_SIZE="0.1986462960225474" MODIFIED="2020-10-16 21:10:40 +0800" MODIFIED_BY="[Empty name]" ORDER="58" SE="0.3334" STUDY_ID="STD-Albisinni-2019" TOTAL_1="0" TOTAL_2="0" WEIGHT="1.176693135548909"/>
<IV_DATA CI_END="1.3056679564694693" CI_START="1.1400649633014095" EFFECT_SIZE="1.220059953803989" ESTIMABLE="YES" ESTIMATE="0.1989" LOG_CI_END="0.11583274584579081" LOG_CI_START="0.0569295990553228" LOG_EFFECT_SIZE="0.08638117245055676" MODIFIED="2020-10-16 21:10:48 +0800" MODIFIED_BY="[Empty name]" ORDER="59" SE="0.0346" STUDY_ID="STD-Kang-2016" TOTAL_1="0" TOTAL_2="0" WEIGHT="6.460003137882843"/>
</IV_SUBGROUP>
<IV_SUBGROUP CHI2="3.751276363824367" CI_END="3.6063090448266886" CI_START="1.4015832363937526" DF="3" EFFECT_SIZE="2.2482309273035663" ESTIMABLE="YES" I2="20.02721983027805" ID="CMP-001.02.02" LOG_CI_END="0.5570629411084705" LOG_CI_START="0.14661889448522977" LOG_EFFECT_SIZE="0.35184091779685017" MODIFIED="2020-10-22 09:04:26 +0800" MODIFIED_BY="[Empty name]" NO="2" P_CHI2="0.28960487016621494" P_Z="7.787441240022577E-4" STUDIES="4" TAU2="0.04963869768035544" TOTAL_1="0" TOTAL_2="0" WEIGHT="3.2442800168095927" Z="3.360241342724823">
<NAME>colorectal cancer</NAME>
<IV_DATA CI_END="6.442729040612598" CI_START="1.1558636177624153" EFFECT_SIZE="2.7289038270238573" ESTIMABLE="YES" ESTIMATE="1.0039" LOG_CI_END="0.8090698667737458" LOG_CI_START="0.06290659399160313" LOG_EFFECT_SIZE="0.43598823038267454" MODIFIED="2020-10-16 21:13:38 +0800" MODIFIED_BY="[Empty name]" ORDER="61" SE="0.4383" STUDY_ID="STD-Guo-2018" TOTAL_1="0" TOTAL_2="0" WEIGHT="0.734469018997048"/>
<IV_DATA CI_END="3.663900142714822" CI_START="0.655781127499774" EFFECT_SIZE="1.5500698586309292" ESTIMABLE="YES" ESTIMATE="0.4383" LOG_CI_END="0.5639436287351955" LOG_CI_START="-0.18324108589880495" LOG_EFFECT_SIZE="0.19035127141819524" MODIFIED="2020-10-16 21:13:56 +0800" MODIFIED_BY="[Empty name]" ORDER="65" SE="0.4389" STUDY_ID="STD-Paik-2014" TOTAL_1="0" TOTAL_2="0" WEIGHT="0.7326787483839683"/>
<IV_DATA CI_END="155.29179649041498" CI_START="1.5899365263005232" EFFECT_SIZE="15.71318234715483" ESTIMABLE="YES" ESTIMATE="2.7545" LOG_CI_END="2.191148514112031" LOG_CI_START="0.20137978669298348" LOG_EFFECT_SIZE="1.1962641504025073" MODIFIED="2020-10-16 21:14:05 +0800" MODIFIED_BY="[Empty name]" ORDER="66" SE="1.1688" STUDY_ID="STD-Shibutani-2015" TOTAL_1="0" TOTAL_2="0" WEIGHT="0.1138663286212884"/>
<IV_DATA CI_END="3.5172180409399" CI_START="1.2301420519956157" EFFECT_SIZE="2.0800667821485463" ESTIMABLE="YES" ESTIMATE="0.7324" LOG_CI_END="0.546199292127523" LOG_CI_START="0.08995526496436024" LOG_EFFECT_SIZE="0.31807727854594164" MODIFIED="2020-10-16 21:14:14 +0800" MODIFIED_BY="[Empty name]" ORDER="67" SE="0.268" STUDY_ID="STD-Zhou-2018" TOTAL_1="0" TOTAL_2="0" WEIGHT="1.663265920807288"/>
</IV_SUBGROUP>
<IV_SUBGROUP CHI2="0.012470840162002297" CI_END="2.065077754449846" CI_START="1.2606880796275466" DF="2" EFFECT_SIZE="1.6135113599039033" ESTIMABLE="YES" I2="0.0" ID="CMP-001.02.03" LOG_CI_END="0.31493640838601783" LOG_CI_START="0.1006076464036689" LOG_EFFECT_SIZE="0.2077720273948434" MODIFIED="2020-10-16 21:16:26 +0800" MODIFIED_BY="[Empty name]" NO="3" P_CHI2="0.9937839798703706" P_Z="1.446904055124111E-4" STUDIES="3" TAU2="0.0" TOTAL_1="0" TOTAL_2="0" WEIGHT="6.642336778742415" Z="3.8000097319864103">
<NAME>pancreatic cancer</NAME>
<IV_DATA CI_END="2.5893830730801364" CI_START="1.043708617386108" EFFECT_SIZE="1.64394690519112" ESTIMABLE="YES" ESTIMATE="0.4971" LOG_CI_END="0.41319630467131013" LOG_CI_START="0.018579269236902833" LOG_EFFECT_SIZE="0.21588778695410651" MODIFIED="2020-10-16 21:16:10 +0800" MODIFIED_BY="[Empty name]" ORDER="68" SE="0.2318" STUDY_ID="STD-Hoshimoto-2020" TOTAL_1="0" TOTAL_2="0" WEIGHT="2.053963773557314"/>
<IV_DATA CI_END="2.3191229221983027" CI_START="1.0900362325690092" EFFECT_SIZE="1.5899459151107844" ESTIMABLE="YES" ESTIMATE="0.4637" LOG_CI_END="0.3653237684817191" LOG_CI_START="0.03744093403535658" LOG_EFFECT_SIZE="0.20138235125853787" MODIFIED="2020-10-16 21:16:18 +0800" MODIFIED_BY="[Empty name]" ORDER="69" SE="0.1926" STUDY_ID="STD-Kim-2019" TOTAL_1="0" TOTAL_2="0" WEIGHT="2.6198221759389444"/>
<IV_DATA CI_END="2.584250169113744" CI_START="1.0130490089370714" EFFECT_SIZE="1.6180148555146636" ESTIMABLE="YES" ESTIMATE="0.4812" LOG_CI_END="0.4123345533658739" LOG_CI_START="0.005630456017815675" LOG_EFFECT_SIZE="0.20898250469184482" MODIFIED="2020-10-16 21:16:26 +0800" MODIFIED_BY="[Empty name]" ORDER="70" SE="0.2389" STUDY_ID="STD-Pu-2019" TOTAL_1="0" TOTAL_2="0" WEIGHT="1.9685508292461555"/>
</IV_SUBGROUP>
<IV_SUBGROUP CHI2="0.39548591327367066" CI_END="2.325692436893029" CI_START="0.7547663865421173" DF="1" EFFECT_SIZE="1.3248979118415436" ESTIMABLE="YES" I2="0.0" ID="CMP-001.02.04" LOG_CI_END="0.3665522805592232" LOG_CI_START="-0.1221874493448577" LOG_EFFECT_SIZE="0.12218241560718275" MODIFIED="2020-10-16 21:18:36 +0800" MODIFIED_BY="[Empty name]" NO="4" P_CHI2="0.5294301714053933" P_Z="0.32710498508377905" STUDIES="2" TAU2="0.0" TOTAL_1="0" TOTAL_2="0" WEIGHT="1.6817297810259468" Z="0.979961805770042">
<NAME>gastric cancer</NAME>
<IV_DATA CI_END="3.467193779850875" CI_START="0.7199701272231889" EFFECT_SIZE="1.5799607421662993" ESTIMABLE="YES" ESTIMATE="0.4574" LOG_CI_END="0.5399781148517047" LOG_CI_START="-0.14268552280660987" LOG_EFFECT_SIZE="0.1986462960225474" MODIFIED="2020-10-16 21:18:05 +0800" MODIFIED_BY="[Empty name]" ORDER="72" SE="0.401" STUDY_ID="STD-Miyatani-2018" TOTAL_1="0" TOTAL_2="0" WEIGHT="0.8593685223631669"/>
<IV_DATA CI_END="2.464865372643863" CI_START="0.4917734232349056" EFFECT_SIZE="1.1009792378234267" ESTIMABLE="YES" ESTIMATE="0.0962" LOG_CI_END="0.39179320372904164" LOG_CI_START="-0.30823494541085594" LOG_EFFECT_SIZE="0.04177912915909279" MODIFIED="2020-10-16 21:18:22 +0800" MODIFIED_BY="[Empty name]" ORDER="73" SE="0.4112" STUDY_ID="STD-Zhou-2016" TOTAL_1="0" TOTAL_2="0" WEIGHT="0.8223612586627801"/>
</IV_SUBGROUP>
<IV_SUBGROUP CHI2="28.902631086817063" CI_END="2.292947583713927" CI_START="1.418970622787581" DF="10" EFFECT_SIZE="1.8037808239588948" ESTIMABLE="YES" I2="65.40107379856794" ID="CMP-001.02.05" LOG_CI_END="0.3603941269654414" LOG_CI_START="0.15197340427120498" LOG_EFFECT_SIZE="0.2561837656183232" MODIFIED="2020-10-22 09:45:21 +0800" MODIFIED_BY="[Empty name]" NO="5" P_CHI2="0.001292079243151667" P_Z="1.4482715332092003E-6" STUDIES="11" TAU2="0.08161002560601446" TOTAL_1="0" TOTAL_2="0" WEIGHT="20.43938739740632" Z="4.8182440550538335">
<NAME>obtain NLR time&#8805; 1month</NAME>
<IV_DATA CI_END="3.0369447464848944" CI_START="0.8219694973627665" EFFECT_SIZE="1.5799607421662993" ESTIMABLE="YES" ESTIMATE="0.4574" LOG_CI_END="0.4824368905303803" LOG_CI_START="-0.08514429848528558" LOG_EFFECT_SIZE="0.1986462960225474" MODIFIED="2020-10-22 09:44:04 +0800" MODIFIED_BY="[Empty name]" ORDER="88" SE="0.3334" STUDY_ID="STD-Albisinni-2019" TOTAL_1="0" TOTAL_2="0" WEIGHT="1.176693135548909"/>
<IV_DATA CI_END="6.442729040612598" CI_START="1.1558636177624153" EFFECT_SIZE="2.7289038270238573" ESTIMABLE="YES" ESTIMATE="1.0039" LOG_CI_END="0.8090698667737458" LOG_CI_START="0.06290659399160313" LOG_EFFECT_SIZE="0.43598823038267454" MODIFIED="2020-10-22 09:44:12 +0800" MODIFIED_BY="[Empty name]" ORDER="89" SE="0.4383" STUDY_ID="STD-Guo-2018" TOTAL_1="0" TOTAL_2="0" WEIGHT="0.734469018997048"/>
<IV_DATA CI_END="2.005300404811874" CI_START="1.0298427520028328" EFFECT_SIZE="1.4370609198930486" ESTIMABLE="YES" ESTIMATE="0.3626" LOG_CI_END="0.30217944148464465" LOG_CI_START="0.012770916791593553" LOG_EFFECT_SIZE="0.15747517913811912" MODIFIED="2020-10-22 09:44:25 +0800" MODIFIED_BY="[Empty name]" ORDER="90" SE="0.17" STUDY_ID="STD-Jang-2017" TOTAL_1="0" TOTAL_2="0" WEIGHT="3.0311600011807953"/>
<IV_DATA CI_END="5.014857165999426" CI_START="1.5047022834818693" EFFECT_SIZE="2.746974158781759" ESTIMABLE="YES" ESTIMATE="1.0105" LOG_CI_END="0.7002585678845182" LOG_CI_START="0.1774505800419537" LOG_EFFECT_SIZE="0.43885457396323596" MODIFIED="2020-10-22 09:44:25 +0800" MODIFIED_BY="[Empty name]" ORDER="91" SE="0.3071" STUDY_ID="STD-Jin-2016" TOTAL_1="0" TOTAL_2="0" WEIGHT="1.3452395255215852"/>
<IV_DATA CI_END="1.3056679564694693" CI_START="1.1400649633014095" EFFECT_SIZE="1.220059953803989" ESTIMABLE="YES" ESTIMATE="0.1989" LOG_CI_END="0.11583274584579081" LOG_CI_START="0.0569295990553228" LOG_EFFECT_SIZE="0.08638117245055676" MODIFIED="2020-10-22 09:44:25 +0800" MODIFIED_BY="[Empty name]" ORDER="92" SE="0.0346" STUDY_ID="STD-Kang-2016" TOTAL_1="0" TOTAL_2="0" WEIGHT="6.460003137882843"/>
<IV_DATA CI_END="2.3191229221983027" CI_START="1.0900362325690092" EFFECT_SIZE="1.5899459151107844" ESTIMABLE="YES" ESTIMATE="0.4637" LOG_CI_END="0.3653237684817191" LOG_CI_START="0.03744093403535658" LOG_EFFECT_SIZE="0.20138235125853787" MODIFIED="2020-10-22 09:44:25 +0800" MODIFIED_BY="[Empty name]" ORDER="93" SE="0.1926" STUDY_ID="STD-Kim-2019" TOTAL_1="0" TOTAL_2="0" WEIGHT="2.6198221759389444"/>
<IV_DATA CI_END="5.464082909580339" CI_START="0.6399301200946743" EFFECT_SIZE="1.869928135660567" ESTIMABLE="YES" ESTIMATE="0.6259" LOG_CI_END="0.737517280516093" LOG_CI_START="-0.1938674480696024" LOG_EFFECT_SIZE="0.2718249162232453" MODIFIED="2020-10-22 09:44:34 +0800" MODIFIED_BY="[Empty name]" ORDER="94" SE="0.5471" STUDY_ID="STD-Li-2018" TOTAL_1="0" TOTAL_2="0" WEIGHT="0.49038706396312165"/>
<IV_DATA CI_END="3.610290373334986" CI_START="1.0000117951326943" EFFECT_SIZE="1.9000876182926418" ESTIMABLE="YES" ESTIMATE="0.6419" LOG_CI_END="0.5575421333365627" LOG_CI_START="5.122530832060975E-6" LOG_EFFECT_SIZE="0.27877362793369737" MODIFIED="2020-10-22 09:44:34 +0800" MODIFIED_BY="[Empty name]" ORDER="95" SE="0.3275" STUDY_ID="STD-Lin-2019" TOTAL_1="0" TOTAL_2="0" WEIGHT="1.2118392843757593"/>
<IV_DATA CI_END="3.467193779850875" CI_START="0.7199701272231889" EFFECT_SIZE="1.5799607421662993" ESTIMABLE="YES" ESTIMATE="0.4574" LOG_CI_END="0.5399781148517047" LOG_CI_START="-0.14268552280660987" LOG_EFFECT_SIZE="0.1986462960225474" MODIFIED="2020-10-22 09:44:45 +0800" MODIFIED_BY="[Empty name]" ORDER="96" SE="0.401" STUDY_ID="STD-Miyatani-2018" TOTAL_1="0" TOTAL_2="0" WEIGHT="0.8593685223631669"/>
<IV_DATA CI_END="10.292479047451668" CI_START="2.1097860854610344" EFFECT_SIZE="4.659928012235035" ESTIMABLE="YES" ESTIMATE="1.539" LOG_CI_END="1.0125199915708707" LOG_CI_START="0.3242384237273383" LOG_EFFECT_SIZE="0.6683792076491045" MODIFIED="2020-10-22 09:44:45 +0800" MODIFIED_BY="[Empty name]" ORDER="97" SE="0.4043" STUDY_ID="STD-Nishihara-2019" TOTAL_1="0" TOTAL_2="0" WEIGHT="0.8471396108268657"/>
<IV_DATA CI_END="3.5172180409399" CI_START="1.2301420519956157" EFFECT_SIZE="2.0800667821485463" ESTIMABLE="YES" ESTIMATE="0.7324" LOG_CI_END="0.546199292127523" LOG_CI_START="0.08995526496436024" LOG_EFFECT_SIZE="0.31807727854594164" MODIFIED="2020-10-22 09:44:57 +0800" MODIFIED_BY="[Empty name]" ORDER="99" SE="0.268" STUDY_ID="STD-Zhou-2018" TOTAL_1="0" TOTAL_2="0" WEIGHT="1.663265920807288"/>
</IV_SUBGROUP>
<IV_SUBGROUP CHI2="1.8498135127386433" CI_END="5.291676796539969" CI_START="1.3730721907518566" DF="1" EFFECT_SIZE="2.6955248564566974" ESTIMABLE="YES" I2="45.940496535810084" ID="CMP-001.02.06" LOG_CI_END="0.7235933106164202" LOG_CI_START="0.1376933713379769" LOG_EFFECT_SIZE="0.4306433409771984" MODIFIED="2020-10-22 09:45:53 +0800" MODIFIED_BY="[Empty name]" NO="6" P_CHI2="0.1738052681384048" P_Z="0.003961728114076683" STUDIES="2" TAU2="0.11374722000000008" TOTAL_1="0" TOTAL_2="0" WEIGHT="2.2555990793478937" Z="2.8811931250130645">
<NAME>obtain NLR time &lt; 1month</NAME>
<IV_DATA CI_END="3.5801677740095625" CI_START="1.1622878374885015" EFFECT_SIZE="2.039898394503902" ESTIMABLE="YES" ESTIMATE="0.7129" LOG_CI_END="0.5539033790514919" LOG_CI_START="0.0653136932461646" LOG_EFFECT_SIZE="0.3096085361488282" MODIFIED="2020-10-22 09:45:45 +0800" MODIFIED_BY="[Empty name]" ORDER="100" SE="0.287" STUDY_ID="STD-Bojaxhiu-2018" TOTAL_1="0" TOTAL_2="0" WEIGHT="1.4972725069913493"/>
<IV_DATA CI_END="9.58658279481843" CI_START="1.7732880961239161" EFFECT_SIZE="4.123078116232806" ESTIMABLE="YES" ESTIMATE="1.4166" LOG_CI_END="0.9816638274181421" LOG_CI_START="0.2487792987101511" LOG_EFFECT_SIZE="0.6152215630641465" MODIFIED="2020-10-22 09:45:53 +0800" MODIFIED_BY="[Empty name]" ORDER="101" SE="0.4305" STUDY_ID="STD-He-2017" TOTAL_1="0" TOTAL_2="0" WEIGHT="0.7583265723565447"/>
</IV_SUBGROUP>
<IV_SUBGROUP CHI2="17.766996241782568" CI_END="1.769126423774712" CI_START="1.2899124191179576" DF="12" EFFECT_SIZE="1.5106350138325073" ESTIMABLE="YES" I2="32.45903901426144" ID="CMP-001.02.07" LOG_CI_END="0.24775886919344278" LOG_CI_START="0.11056022410931168" LOG_EFFECT_SIZE="0.1791595466513772" MODIFIED="2020-10-22 09:49:39 +0800" MODIFIED_BY="[Empty name]" NO="7" P_CHI2="0.1229507184574824" P_Z="3.074847121767289E-7" STUDIES="13" TAU2="0.02085795270084477" TOTAL_1="0" TOTAL_2="0" WEIGHT="23.13079196029414" Z="5.118800680690363">
<NAME>sample size&#8805;176</NAME>
<IV_DATA CI_END="3.5801677740095625" CI_START="1.1622878374885015" EFFECT_SIZE="2.039898394503902" ESTIMABLE="YES" ESTIMATE="0.7129" LOG_CI_END="0.5539033790514919" LOG_CI_START="0.0653136932461646" LOG_EFFECT_SIZE="0.3096085361488282" MODIFIED="2020-10-22 09:46:14 +0800" MODIFIED_BY="[Empty name]" ORDER="102" SE="0.287" STUDY_ID="STD-Bojaxhiu-2018" TOTAL_1="0" TOTAL_2="0" WEIGHT="1.4972725069913493"/>
<IV_DATA CI_END="2.5893830730801364" CI_START="1.043708617386108" EFFECT_SIZE="1.64394690519112" ESTIMABLE="YES" ESTIMATE="0.4971" LOG_CI_END="0.41319630467131013" LOG_CI_START="0.018579269236902833" LOG_EFFECT_SIZE="0.21588778695410651" MODIFIED="2020-10-22 09:46:27 +0800" MODIFIED_BY="[Empty name]" ORDER="103" SE="0.2318" STUDY_ID="STD-Hayama-2020" TOTAL_1="0" TOTAL_2="0" WEIGHT="2.053963773557314"/>
<IV_DATA CI_END="2.5893830730801364" CI_START="1.043708617386108" EFFECT_SIZE="1.64394690519112" ESTIMABLE="YES" ESTIMATE="0.4971" LOG_CI_END="0.41319630467131013" LOG_CI_START="0.018579269236902833" LOG_EFFECT_SIZE="0.21588778695410651" MODIFIED="2020-10-22 09:47:22 +0800" MODIFIED_BY="[Empty name]" ORDER="104" SE="0.2318" STUDY_ID="STD-Hoshimoto-2020" TOTAL_1="0" TOTAL_2="0" WEIGHT="2.053963773557314"/>
<IV_DATA CI_END="2.005300404811874" CI_START="1.0298427520028328" EFFECT_SIZE="1.4370609198930486" ESTIMABLE="YES" ESTIMATE="0.3626" LOG_CI_END="0.30217944148464465" LOG_CI_START="0.012770916791593553" LOG_EFFECT_SIZE="0.15747517913811912" MODIFIED="2020-10-22 09:47:29 +0800" MODIFIED_BY="[Empty name]" ORDER="105" SE="0.17" STUDY_ID="STD-Jang-2017" TOTAL_1="0" TOTAL_2="0" WEIGHT="3.0311600011807953"/>
<IV_DATA CI_END="1.3056679564694693" CI_START="1.1400649633014095" EFFECT_SIZE="1.220059953803989" ESTIMABLE="YES" ESTIMATE="0.1989" LOG_CI_END="0.11583274584579081" LOG_CI_START="0.0569295990553228" LOG_EFFECT_SIZE="0.08638117245055676" MODIFIED="2020-10-22 09:47:36 +0800" MODIFIED_BY="[Empty name]" ORDER="106" SE="0.0346" STUDY_ID="STD-Kang-2016" TOTAL_1="0" TOTAL_2="0" WEIGHT="6.460003137882843"/>
<IV_DATA CI_END="2.3191229221983027" CI_START="1.0900362325690092" EFFECT_SIZE="1.5899459151107844" ESTIMABLE="YES" ESTIMATE="0.4637" LOG_CI_END="0.3653237684817191" LOG_CI_START="0.03744093403535658" LOG_EFFECT_SIZE="0.20138235125853787" MODIFIED="2020-10-22 09:47:46 +0800" MODIFIED_BY="[Empty name]" ORDER="107" SE="0.1926" STUDY_ID="STD-Kim-2019" TOTAL_1="0" TOTAL_2="0" WEIGHT="2.6198221759389444"/>
<IV_DATA CI_END="5.464082909580339" CI_START="0.6399301200946743" EFFECT_SIZE="1.869928135660567" ESTIMABLE="YES" ESTIMATE="0.6259" LOG_CI_END="0.737517280516093" LOG_CI_START="-0.1938674480696024" LOG_EFFECT_SIZE="0.2718249162232453" MODIFIED="2020-10-22 09:48:08 +0800" MODIFIED_BY="[Empty name]" ORDER="108" SE="0.5471" STUDY_ID="STD-Li-2018" TOTAL_1="0" TOTAL_2="0" WEIGHT="0.49038706396312165"/>
<IV_DATA CI_END="3.467193779850875" CI_START="0.7199701272231889" EFFECT_SIZE="1.5799607421662993" ESTIMABLE="YES" ESTIMATE="0.4574" LOG_CI_END="0.5399781148517047" LOG_CI_START="-0.14268552280660987" LOG_EFFECT_SIZE="0.1986462960225474" MODIFIED="2020-10-22 09:48:16 +0800" MODIFIED_BY="[Empty name]" ORDER="109" SE="0.401" STUDY_ID="STD-Miyatani-2018" TOTAL_1="0" TOTAL_2="0" WEIGHT="0.8593685223631669"/>
<IV_DATA CI_END="3.663900142714822" CI_START="0.655781127499774" EFFECT_SIZE="1.5500698586309292" ESTIMABLE="YES" ESTIMATE="0.4383" LOG_CI_END="0.5639436287351955" LOG_CI_START="-0.18324108589880495" LOG_EFFECT_SIZE="0.19035127141819524" MODIFIED="2020-10-22 09:48:26 +0800" MODIFIED_BY="[Empty name]" ORDER="110" SE="0.4389" STUDY_ID="STD-Ohno-2012" TOTAL_1="0" TOTAL_2="0" WEIGHT="0.7326787483839683"/>
<IV_DATA CI_END="3.663900142714822" CI_START="0.655781127499774" EFFECT_SIZE="1.5500698586309292" ESTIMABLE="YES" ESTIMATE="0.4383" LOG_CI_END="0.5639436287351955" LOG_CI_START="-0.18324108589880495" LOG_EFFECT_SIZE="0.19035127141819524" MODIFIED="2020-10-22 09:49:39 +0800" MODIFIED_BY="[Empty name]" ORDER="111" SE="0.4389" STUDY_ID="STD-Paik-2014" TOTAL_1="0" TOTAL_2="0" WEIGHT="0.7326787483839683"/>
<IV_DATA CI_END="155.29179649041498" CI_START="1.5899365263005232" EFFECT_SIZE="15.71318234715483" ESTIMABLE="YES" ESTIMATE="2.7545" LOG_CI_END="2.191148514112031" LOG_CI_START="0.20137978669298348" LOG_EFFECT_SIZE="1.1962641504025073" MODIFIED="2020-10-22 09:48:38 +0800" MODIFIED_BY="[Empty name]" ORDER="112" SE="1.1688" STUDY_ID="STD-Shibutani-2015" TOTAL_1="0" TOTAL_2="0" WEIGHT="0.1138663286212884"/>
<IV_DATA CI_END="2.464865372643863" CI_START="0.4917734232349056" EFFECT_SIZE="1.1009792378234267" ESTIMABLE="YES" ESTIMATE="0.0962" LOG_CI_END="0.39179320372904164" LOG_CI_START="-0.30823494541085594" LOG_EFFECT_SIZE="0.04177912915909279" MODIFIED="2020-10-22 09:48:45 +0800" MODIFIED_BY="[Empty name]" ORDER="113" SE="0.4112" STUDY_ID="STD-Zhou-2016" TOTAL_1="0" TOTAL_2="0" WEIGHT="0.8223612586627801"/>
<IV_DATA CI_END="3.5172180409399" CI_START="1.2301420519956157" EFFECT_SIZE="2.0800667821485463" ESTIMABLE="YES" ESTIMATE="0.7324" LOG_CI_END="0.546199292127523" LOG_CI_START="0.08995526496436024" LOG_EFFECT_SIZE="0.31807727854594164" MODIFIED="2020-10-22 09:48:45 +0800" MODIFIED_BY="[Empty name]" ORDER="114" SE="0.268" STUDY_ID="STD-Zhou-2018" TOTAL_1="0" TOTAL_2="0" WEIGHT="1.663265920807288"/>
</IV_SUBGROUP>
<IV_SUBGROUP CHI2="8.108557258628611" CI_END="3.0820973404632053" CI_START="1.6773983592250379" DF="6" EFFECT_SIZE="2.2737425144164485" ESTIMABLE="YES" I2="26.00409902001763" ID="CMP-001.02.08" LOG_CI_END="0.48884635072194044" LOG_CI_START="0.22463621386931404" LOG_EFFECT_SIZE="0.35674128229562724" MODIFIED="2020-10-22 09:51:29 +0800" MODIFIED_BY="[Empty name]" NO="8" P_CHI2="0.2302576140157938" P_Z="1.2048577566428852E-7" STUDIES="7" TAU2="0.04301888234028315" TOTAL_1="0" TOTAL_2="0" WEIGHT="7.614641333586746" Z="5.2927572986200175">
<NAME>sample size &lt;176</NAME>
<IV_DATA CI_END="3.0369447464848944" CI_START="0.8219694973627665" EFFECT_SIZE="1.5799607421662993" ESTIMABLE="YES" ESTIMATE="0.4574" LOG_CI_END="0.4824368905303803" LOG_CI_START="-0.08514429848528558" LOG_EFFECT_SIZE="0.1986462960225474" MODIFIED="2020-10-22 09:50:00 +0800" MODIFIED_BY="[Empty name]" ORDER="115" SE="0.3334" STUDY_ID="STD-Albisinni-2019" TOTAL_1="0" TOTAL_2="0" WEIGHT="1.176693135548909"/>
<IV_DATA CI_END="6.442729040612598" CI_START="1.1558636177624153" EFFECT_SIZE="2.7289038270238573" ESTIMABLE="YES" ESTIMATE="1.0039" LOG_CI_END="0.8090698667737458" LOG_CI_START="0.06290659399160313" LOG_EFFECT_SIZE="0.43598823038267454" MODIFIED="2020-10-22 09:50:09 +0800" MODIFIED_BY="[Empty name]" ORDER="116" SE="0.4383" STUDY_ID="STD-Guo-2018" TOTAL_1="0" TOTAL_2="0" WEIGHT="0.734469018997048"/>
<IV_DATA CI_END="5.014857165999426" CI_START="1.5047022834818693" EFFECT_SIZE="2.746974158781759" ESTIMABLE="YES" ESTIMATE="1.0105" LOG_CI_END="0.7002585678845182" LOG_CI_START="0.1774505800419537" LOG_EFFECT_SIZE="0.43885457396323596" MODIFIED="2020-10-22 09:50:19 +0800" MODIFIED_BY="[Empty name]" ORDER="117" SE="0.3071" STUDY_ID="STD-Jin-2016" TOTAL_1="0" TOTAL_2="0" WEIGHT="1.3452395255215852"/>
<IV_DATA CI_END="16.518677393650083" CI_START="1.1736379644411887" EFFECT_SIZE="4.403061084239482" ESTIMABLE="YES" ESTIMATE="1.4823" LOG_CI_END="1.217975271577932" LOG_CI_START="0.06953414947244842" LOG_EFFECT_SIZE="0.6437547105251902" MODIFIED="2020-10-22 09:50:53 +0800" MODIFIED_BY="[Empty name]" ORDER="118" SE="0.6746" STUDY_ID="STD-Lin-2018" TOTAL_1="0" TOTAL_2="0" WEIGHT="0.3307099290704228"/>
<IV_DATA CI_END="3.610290373334986" CI_START="1.0000117951326943" EFFECT_SIZE="1.9000876182926418" ESTIMABLE="YES" ESTIMATE="0.6419" LOG_CI_END="0.5575421333365627" LOG_CI_START="5.122530832060975E-6" LOG_EFFECT_SIZE="0.27877362793369737" MODIFIED="2020-10-22 09:50:45 +0800" MODIFIED_BY="[Empty name]" ORDER="119" SE="0.3275" STUDY_ID="STD-Lin-2019" TOTAL_1="0" TOTAL_2="0" WEIGHT="1.2118392843757593"/>
<IV_DATA CI_END="10.292479047451668" CI_START="2.1097860854610344" EFFECT_SIZE="4.659928012235035" ESTIMABLE="YES" ESTIMATE="1.539" LOG_CI_END="1.0125199915708707" LOG_CI_START="0.3242384237273383" LOG_EFFECT_SIZE="0.6683792076491045" MODIFIED="2020-10-22 09:51:02 +0800" MODIFIED_BY="[Empty name]" ORDER="120" SE="0.4043" STUDY_ID="STD-Nishihara-2019" TOTAL_1="0" TOTAL_2="0" WEIGHT="0.8471396108268657"/>
<IV_DATA CI_END="2.584250169113744" CI_START="1.0130490089370714" EFFECT_SIZE="1.6180148555146636" ESTIMABLE="YES" ESTIMATE="0.4812" LOG_CI_END="0.4123345533658739" LOG_CI_START="0.005630456017815675" LOG_EFFECT_SIZE="0.20898250469184482" MODIFIED="2020-10-22 09:51:14 +0800" MODIFIED_BY="[Empty name]" ORDER="121" SE="0.2389" STUDY_ID="STD-Pu-2019" TOTAL_1="0" TOTAL_2="0" WEIGHT="1.9685508292461555"/>
</IV_SUBGROUP>
<IV_SUBGROUP CHI2="8.288743058134337" CI_END="2.0928227810588544" CI_START="1.4442793638117086" DF="9" EFFECT_SIZE="1.7385685936420032" ESTIMABLE="YES" I2="0.0" ID="CMP-001.02.09" LOG_CI_END="0.3207324541070479" LOG_CI_START="0.15965120599482827" LOG_EFFECT_SIZE="0.24019183005093808" MODIFIED="2020-10-22 10:00:12 +0800" MODIFIED_BY="[Empty name]" NO="9" P_CHI2="0.5053303974714807" P_Z="5.0628917189897175E-9" STUDIES="10" TAU2="0.0" TOTAL_1="0" TOTAL_2="0" WEIGHT="12.850974237978773" Z="5.845091738457815">
<NAME>NLR cutoff &#8805;3.28</NAME>
<IV_DATA CI_END="3.0369447464848944" CI_START="0.8219694973627665" EFFECT_SIZE="1.5799607421662993" ESTIMABLE="YES" ESTIMATE="0.4574" LOG_CI_END="0.4824368905303803" LOG_CI_START="-0.08514429848528558" LOG_EFFECT_SIZE="0.1986462960225474" MODIFIED="2020-10-22 09:59:10 +0800" MODIFIED_BY="[Empty name]" ORDER="123" SE="0.3334" STUDY_ID="STD-Albisinni-2019" TOTAL_1="0" TOTAL_2="0" WEIGHT="1.176693135548909"/>
<IV_DATA CI_END="3.5801677740095625" CI_START="1.1622878374885015" EFFECT_SIZE="2.039898394503902" ESTIMABLE="YES" ESTIMATE="0.7129" LOG_CI_END="0.5539033790514919" LOG_CI_START="0.0653136932461646" LOG_EFFECT_SIZE="0.3096085361488282" MODIFIED="2020-10-22 09:59:10 +0800" MODIFIED_BY="[Empty name]" ORDER="124" SE="0.287" STUDY_ID="STD-Bojaxhiu-2018" TOTAL_1="0" TOTAL_2="0" WEIGHT="1.4972725069913493"/>
<IV_DATA CI_END="6.442729040612598" CI_START="1.1558636177624153" EFFECT_SIZE="2.7289038270238573" ESTIMABLE="YES" ESTIMATE="1.0039" LOG_CI_END="0.8090698667737458" LOG_CI_START="0.06290659399160313" LOG_EFFECT_SIZE="0.43598823038267454" MODIFIED="2020-10-22 09:59:19 +0800" MODIFIED_BY="[Empty name]" ORDER="125" SE="0.4383" STUDY_ID="STD-Guo-2018" TOTAL_1="0" TOTAL_2="0" WEIGHT="0.734469018997048"/>
<IV_DATA CI_END="2.005300404811874" CI_START="1.0298427520028328" EFFECT_SIZE="1.4370609198930486" ESTIMABLE="YES" ESTIMATE="0.3626" LOG_CI_END="0.30217944148464465" LOG_CI_START="0.012770916791593553" LOG_EFFECT_SIZE="0.15747517913811912" MODIFIED="2020-10-22 09:59:30 +0800" MODIFIED_BY="[Empty name]" ORDER="126" SE="0.17" STUDY_ID="STD-Jang-2017" TOTAL_1="0" TOTAL_2="0" WEIGHT="3.0311600011807953"/>
<IV_DATA CI_END="5.014857165999426" CI_START="1.5047022834818693" EFFECT_SIZE="2.746974158781759" ESTIMABLE="YES" ESTIMATE="1.0105" LOG_CI_END="0.7002585678845182" LOG_CI_START="0.1774505800419537" LOG_EFFECT_SIZE="0.43885457396323596" MODIFIED="2020-10-22 09:59:30 +0800" MODIFIED_BY="[Empty name]" ORDER="127" SE="0.3071" STUDY_ID="STD-Jin-2016" TOTAL_1="0" TOTAL_2="0" WEIGHT="1.3452395255215852"/>
<IV_DATA CI_END="16.518677393650083" CI_START="1.1736379644411887" EFFECT_SIZE="4.403061084239482" ESTIMABLE="YES" ESTIMATE="1.4823" LOG_CI_END="1.217975271577932" LOG_CI_START="0.06953414947244842" LOG_EFFECT_SIZE="0.6437547105251902" MODIFIED="2020-10-22 09:59:41 +0800" MODIFIED_BY="[Empty name]" ORDER="128" SE="0.6746" STUDY_ID="STD-Lin-2018" TOTAL_1="0" TOTAL_2="0" WEIGHT="0.3307099290704228"/>
<IV_DATA CI_END="3.610290373334986" CI_START="1.0000117951326943" EFFECT_SIZE="1.9000876182926418" ESTIMABLE="YES" ESTIMATE="0.6419" LOG_CI_END="0.5575421333365627" LOG_CI_START="5.122530832060975E-6" LOG_EFFECT_SIZE="0.27877362793369737" MODIFIED="2020-10-22 09:59:49 +0800" MODIFIED_BY="[Empty name]" ORDER="129" SE="0.3275" STUDY_ID="STD-Lin-2019" TOTAL_1="0" TOTAL_2="0" WEIGHT="1.2118392843757593"/>
<IV_DATA CI_END="3.663900142714822" CI_START="0.655781127499774" EFFECT_SIZE="1.5500698586309292" ESTIMABLE="YES" ESTIMATE="0.4383" LOG_CI_END="0.5639436287351955" LOG_CI_START="-0.18324108589880495" LOG_EFFECT_SIZE="0.19035127141819524" MODIFIED="2020-10-22 10:00:02 +0800" MODIFIED_BY="[Empty name]" ORDER="130" SE="0.4389" STUDY_ID="STD-Paik-2014" TOTAL_1="0" TOTAL_2="0" WEIGHT="0.7326787483839683"/>
<IV_DATA CI_END="2.584250169113744" CI_START="1.0130490089370714" EFFECT_SIZE="1.6180148555146636" ESTIMABLE="YES" ESTIMATE="0.4812" LOG_CI_END="0.4123345533658739" LOG_CI_START="0.005630456017815675" LOG_EFFECT_SIZE="0.20898250469184482" MODIFIED="2020-10-22 10:00:02 +0800" MODIFIED_BY="[Empty name]" ORDER="131" SE="0.2389" STUDY_ID="STD-Pu-2019" TOTAL_1="0" TOTAL_2="0" WEIGHT="1.9685508292461555"/>
<IV_DATA CI_END="2.464865372643863" CI_START="0.4917734232349056" EFFECT_SIZE="1.1009792378234267" ESTIMABLE="YES" ESTIMATE="0.0962" LOG_CI_END="0.39179320372904164" LOG_CI_START="-0.30823494541085594" LOG_EFFECT_SIZE="0.04177912915909279" MODIFIED="2020-10-22 10:00:12 +0800" MODIFIED_BY="[Empty name]" ORDER="132" SE="0.4112" STUDY_ID="STD-Zhou-2016" TOTAL_1="0" TOTAL_2="0" WEIGHT="0.8223612586627801"/>
</IV_SUBGROUP>
<IV_SUBGROUP CHI2="17.923265110536352" CI_END="2.3698975533448383" CI_START="1.2604905806362654" DF="5" EFFECT_SIZE="1.7283615197822764" ESTIMABLE="YES" I2="72.10329719967872" ID="CMP-001.02.10" LOG_CI_END="0.3747295726013825" LOG_CI_START="0.10053960463921785" LOG_EFFECT_SIZE="0.2376345886203002" MODIFIED="2020-10-22 10:01:35 +0800" MODIFIED_BY="[Empty name]" NO="10" P_CHI2="0.003044131988947263" P_Z="6.804987668019904E-4" STUDIES="6" TAU2="0.09468334544111112" TOTAL_1="0" TOTAL_2="0" WEIGHT="14.503563141376421" Z="3.397317842358474">
<NAME>NLR cutoff &lt; 3.28</NAME>
<IV_DATA CI_END="2.5893830730801364" CI_START="1.043708617386108" EFFECT_SIZE="1.64394690519112" ESTIMABLE="YES" ESTIMATE="0.4971" LOG_CI_END="0.41319630467131013" LOG_CI_START="0.018579269236902833" LOG_EFFECT_SIZE="0.21588778695410651" MODIFIED="2020-10-22 10:00:29 +0800" MODIFIED_BY="[Empty name]" ORDER="133" SE="0.2318" STUDY_ID="STD-Hoshimoto-2020" TOTAL_1="0" TOTAL_2="0" WEIGHT="2.053963773557314"/>
<IV_DATA CI_END="1.3056679564694693" CI_START="1.1400649633014095" EFFECT_SIZE="1.220059953803989" ESTIMABLE="YES" ESTIMATE="0.1989" LOG_CI_END="0.11583274584579081" LOG_CI_START="0.0569295990553228" LOG_EFFECT_SIZE="0.08638117245055676" MODIFIED="2020-10-22 10:00:51 +0800" MODIFIED_BY="[Empty name]" ORDER="134" SE="0.0346" STUDY_ID="STD-Kang-2016" TOTAL_1="0" TOTAL_2="0" WEIGHT="6.460003137882843"/>
<IV_DATA CI_END="2.3191229221983027" CI_START="1.0900362325690092" EFFECT_SIZE="1.5899459151107844" ESTIMABLE="YES" ESTIMATE="0.4637" LOG_CI_END="0.3653237684817191" LOG_CI_START="0.03744093403535658" LOG_EFFECT_SIZE="0.20138235125853787" MODIFIED="2020-10-22 10:01:17 +0800" MODIFIED_BY="[Empty name]" ORDER="138" SE="0.1926" STUDY_ID="STD-Kim-2019" TOTAL_1="0" TOTAL_2="0" WEIGHT="2.6198221759389444"/>
<IV_DATA CI_END="3.467193779850875" CI_START="0.7199701272231889" EFFECT_SIZE="1.5799607421662993" ESTIMABLE="YES" ESTIMATE="0.4574" LOG_CI_END="0.5399781148517047" LOG_CI_START="-0.14268552280660987" LOG_EFFECT_SIZE="0.1986462960225474" MODIFIED="2020-10-22 10:01:26 +0800" MODIFIED_BY="[Empty name]" ORDER="135" SE="0.401" STUDY_ID="STD-Miyatani-2018" TOTAL_1="0" TOTAL_2="0" WEIGHT="0.8593685223631669"/>
<IV_DATA CI_END="10.292479047451668" CI_START="2.1097860854610344" EFFECT_SIZE="4.659928012235035" ESTIMABLE="YES" ESTIMATE="1.539" LOG_CI_END="1.0125199915708707" LOG_CI_START="0.3242384237273383" LOG_EFFECT_SIZE="0.6683792076491045" MODIFIED="2020-10-22 10:01:26 +0800" MODIFIED_BY="[Empty name]" ORDER="136" SE="0.4043" STUDY_ID="STD-Nishihara-2019" TOTAL_1="0" TOTAL_2="0" WEIGHT="0.8471396108268657"/>
<IV_DATA CI_END="3.5172180409399" CI_START="1.2301420519956157" EFFECT_SIZE="2.0800667821485463" ESTIMABLE="YES" ESTIMATE="0.7324" LOG_CI_END="0.546199292127523" LOG_CI_START="0.08995526496436024" LOG_EFFECT_SIZE="0.31807727854594164" MODIFIED="2020-10-22 10:01:35 +0800" MODIFIED_BY="[Empty name]" ORDER="137" SE="0.268" STUDY_ID="STD-Zhou-2018" TOTAL_1="0" TOTAL_2="0" WEIGHT="1.663265920807288"/>
</IV_SUBGROUP>
</IV_OUTCOME>
</COMPARISON>
<COMPARISON ID="CMP-002" MODIFIED="2020-10-16 21:30:42 +0800" MODIFIED_BY="[Empty name]" NO="2">
<NAME>CSS High postNLR</NAME>
<IV_OUTCOME CHI2="23.169467225948644" CI_END="4.101652385085675" CI_START="0.9710713304950048" CI_STUDY="95" CI_TOTAL="95" DF="3" EFFECT_SIZE="1.9957447328787208" ESTIMABLE="YES" I2="87.05192497201598" I2_Q="0.0" ID="CMP-002.01" LOG_CI_END="0.6129588511478589" LOG_CI_START="-0.0127488676176632" LOG_DATA="YES" LOG_EFFECT_SIZE="0.30010499176509786" MODIFIED="2020-10-16 21:30:42 +0800" MODIFIED_BY="[Empty name]" NO="1" P_CHI2="3.7228451040705046E-5" P_Q="1.0" P_Z="0.060095132376090474" Q="0.0" RANDOM="YES" SCALE="100.0" SHOW_PARTICIPANTS="NO" SORT_BY="STUDY" STUDIES="4" SUBGROUPS="NO" SUBGROUP_TEST="YES" TAU2="0.4423261885997061" TOTALS="YES" TOTAL_1="0" TOTAL_2="0" WEIGHT="100.0" Z="1.8800949957937205">
<NAME>CSS</NAME>
<GROUP_LABEL_1>High postNLR</GROUP_LABEL_1>
<GROUP_LABEL_2>Low postNLR</GROUP_LABEL_2>
<GRAPH_LABEL_1>high postNLR</GRAPH_LABEL_1>
<GRAPH_LABEL_2>low postNLR</GRAPH_LABEL_2>
<EFFECT_MEASURE>Hazard Ratio</EFFECT_MEASURE>
<IV_DATA CI_END="3.804251447540227" CI_START="0.949025848310682" EFFECT_SIZE="1.9000876182926418" ESTIMABLE="YES" ESTIMATE="0.6419" LOG_CI_END="0.5802692145403993" LOG_CI_START="-0.022721958673004604" LOG_EFFECT_SIZE="0.27877362793369737" MODIFIED="2020-10-16 21:30:42 +0800" MODIFIED_BY="[Empty name]" ORDER="35" SE="0.3542" STUDY_ID="STD-Albisinni-2019" TOTAL_1="0" TOTAL_2="0" WEIGHT="23.792233315718498"/>
<IV_DATA CI_END="1.3913600675602291" CI_START="1.0873225142483873" EFFECT_SIZE="1.2299825717807527" ESTIMABLE="YES" ESTIMATE="0.207" LOG_CI_END="0.14343953482218758" LOG_CI_START="0.03635838068575865" LOG_EFFECT_SIZE="0.08989895775397311" MODIFIED="2020-10-16 21:30:29 +0800" MODIFIED_BY="[Empty name]" ORDER="36" SE="0.0629" STUDY_ID="STD-Kang-2016" TOTAL_1="0" TOTAL_2="0" WEIGHT="30.269711087375175"/>
<IV_DATA CI_END="27.50299735608661" CI_START="4.320214295649746" EFFECT_SIZE="10.900405604883817" ESTIMABLE="YES" ESTIMATE="2.3888" LOG_CI_END="1.439380027076543" LOG_CI_START="0.6355052896644329" LOG_EFFECT_SIZE="1.0374426583704879" MODIFIED="2020-10-16 21:30:01 +0800" MODIFIED_BY="[Empty name]" ORDER="37" SE="0.4722" STUDY_ID="STD-Nishihara-2019" TOTAL_1="0" TOTAL_2="0" WEIGHT="20.30492266217341"/>
<IV_DATA CI_END="1.7051439230195737" CI_START="0.5449563825711545" EFFECT_SIZE="0.9639652815594211" ESTIMABLE="YES" ESTIMATE="-0.0367" LOG_CI_END="0.23176104158967373" LOG_CI_START="-0.2636382565613724" LOG_EFFECT_SIZE="-0.015938607485849368" MODIFIED="2020-10-16 21:30:40 +0800" MODIFIED_BY="[Empty name]" ORDER="38" SE="0.291" STUDY_ID="STD-Paik-2014" TOTAL_1="0" TOTAL_2="0" WEIGHT="25.63313293473292"/>
</IV_OUTCOME>
</COMPARISON>
<COMPARISON ID="CMP-003" MODIFIED="2021-02-17 16:59:23 +0800" MODIFIED_BY="[Empty name]" NO="3">
<NAME>DFS High postNLR</NAME>
<IV_OUTCOME CHI2="43.12092964005772" CI_END="2.2226931065418722" CI_START="1.2789439592161818" CI_STUDY="95" CI_TOTAL="95" DF="14" EFFECT_SIZE="1.6860308187584165" ESTIMABLE="YES" I2="67.53316749693975" I2_Q="0.0" ID="CMP-003.01" LOG_CI_END="0.3468795025836994" LOG_CI_START="0.10685151497404731" LOG_DATA="YES" LOG_EFFECT_SIZE="0.22686550877887335" MODIFIED="2021-02-17 16:59:23 +0800" MODIFIED_BY="[Empty name]" NO="1" P_CHI2="8.193809692569332E-5" P_Q="1.0" P_Z="2.114158930180908E-4" Q="0.0" RANDOM="YES" SCALE="100.0" SHOW_PARTICIPANTS="NO" SORT_BY="STUDY" STUDIES="15" SUBGROUPS="NO" SUBGROUP_TEST="YES" TAU2="0.1839530704629398" TOTALS="YES" TOTAL_1="0" TOTAL_2="0" WEIGHT="100.00000000000001" Z="3.7049698326351908">
<NAME>DFS</NAME>
<GROUP_LABEL_1>Experimental</GROUP_LABEL_1>
<GROUP_LABEL_2>Control</GROUP_LABEL_2>
<GRAPH_LABEL_1>low postNLR</GRAPH_LABEL_1>
<GRAPH_LABEL_2>high postNLR</GRAPH_LABEL_2>
<EFFECT_MEASURE>Hazard Ratio</EFFECT_MEASURE>
<IV_DATA CI_END="3.4783849696773173" CI_START="0.9522115077219351" EFFECT_SIZE="1.819933569230964" ESTIMABLE="YES" ESTIMATE="0.5988" LOG_CI_END="0.5413776457961771" LOG_CI_START="-0.02126657426884269" LOG_EFFECT_SIZE="0.26005553576366724" MODIFIED="2020-10-14 23:33:18 +0800" MODIFIED_BY="[Empty name]" ORDER="27" SE="0.3305" STUDY_ID="STD-Albisinni-2019" TOTAL_1="0" TOTAL_2="0" WEIGHT="6.780468659561566"/>
<IV_DATA CI_END="2.87837099523642" CI_START="0.8239672397345418" EFFECT_SIZE="1.5400270789427435" ESTIMABLE="YES" ESTIMATE="0.4318" LOG_CI_END="0.45914676972568463" LOG_CI_START="-0.08409005515403636" LOG_EFFECT_SIZE="0.18752835728582415" MODIFIED="2020-10-14 23:33:18 +0800" MODIFIED_BY="[Empty name]" ORDER="28" SE="0.3191" STUDY_ID="STD-Bojaxhiu-2018" TOTAL_1="0" TOTAL_2="0" WEIGHT="6.9561727894575665"/>
<IV_DATA CI_END="2.9852699724514866" CI_START="1.0258379740132524" EFFECT_SIZE="1.7499723713311106" ESTIMABLE="YES" ESTIMATE="0.5596" LOG_CI_END="0.474983612599108" LOG_CI_START="0.011078771547011486" LOG_EFFECT_SIZE="0.2430311920730597" MODIFIED="2020-10-14 23:33:18 +0800" MODIFIED_BY="[Empty name]" ORDER="29" SE="0.2725" STUDY_ID="STD-Cui-2020" TOTAL_1="0" TOTAL_2="0" WEIGHT="7.698871258175517"/>
<IV_DATA CI_END="1.1273770492220723" CI_START="0.36902394730735955" EFFECT_SIZE="0.6450032006181462" ESTIMABLE="YES" ESTIMATE="-0.4385" LOG_CI_END="0.0520691893473365" LOG_CI_START="-0.4329454499764884" LOG_EFFECT_SIZE="-0.1904381303145759" MODIFIED="2020-10-14 23:33:18 +0800" MODIFIED_BY="[Empty name]" ORDER="30" SE="0.2849" STUDY_ID="STD-Guo-2018" TOTAL_1="0" TOTAL_2="0" WEIGHT="7.498160132849344"/>
<IV_DATA CI_END="5.729188244861042" CI_START="1.228539599976478" EFFECT_SIZE="2.6530236777178464" ESTIMABLE="YES" ESTIMATE="0.9757" LOG_CI_END="0.7580930921677982" LOG_CI_START="0.08938915981820746" LOG_EFFECT_SIZE="0.42374112599300284" MODIFIED="2020-10-14 23:33:18 +0800" MODIFIED_BY="[Empty name]" ORDER="31" SE="0.3928" STUDY_ID="STD-Hayama-2020" TOTAL_1="0" TOTAL_2="0" WEIGHT="5.877162536412998"/>
<IV_DATA CI_END="6.857334388582916" CI_START="1.6288613409406385" EFFECT_SIZE="3.342102165922748" ESTIMABLE="YES" ESTIMATE="1.2066" LOG_CI_END="0.8361553277613513" LOG_CI_START="0.2118841159675759" LOG_EFFECT_SIZE="0.5240197218644637" MODIFIED="2020-10-14 23:33:18 +0800" MODIFIED_BY="[Empty name]" ORDER="32" SE="0.3667" STUDY_ID="STD-He-2017" TOTAL_1="0" TOTAL_2="0" WEIGHT="6.243037738399098"/>
<IV_DATA CI_END="1.4083316711630145" CI_START="0.2999901038906906" EFFECT_SIZE="0.6499888955549492" ESTIMABLE="YES" ESTIMATE="-0.4308" LOG_CI_END="0.14870494599433975" LOG_CI_START="-0.5228930716021816" LOG_EFFECT_SIZE="-0.18709406280392088" MODIFIED="2020-10-14 23:33:25 +0800" MODIFIED_BY="[Empty name]" ORDER="33" SE="0.3945" STUDY_ID="STD-Jakubowska-2020" TOTAL_1="0" TOTAL_2="0" WEIGHT="5.853998698154873"/>
<IV_DATA CI_END="4.137411115517663" CI_START="1.4329420984201295" EFFECT_SIZE="2.434886150499988" ESTIMABLE="YES" ESTIMATE="0.8899" LOG_CI_END="0.6167286768853223" LOG_CI_START="0.15622864200608527" LOG_EFFECT_SIZE="0.3864786594457038" MODIFIED="2020-10-14 23:33:32 +0800" MODIFIED_BY="[Empty name]" ORDER="34" SE="0.2705" STUDY_ID="STD-Jin-2016" TOTAL_1="0" TOTAL_2="0" WEIGHT="7.731388628328194"/>
<IV_DATA CI_END="11.286933054367989" CI_START="1.538417530117731" EFFECT_SIZE="4.167015199408922" ESTIMABLE="YES" ESTIMATE="1.4272" LOG_CI_END="1.0525759491427538" LOG_CI_START="0.18707422000188828" LOG_EFFECT_SIZE="0.6198250845723211" MODIFIED="2020-10-14 23:33:47 +0800" MODIFIED_BY="[Empty name]" ORDER="35" SE="0.5084" STUDY_ID="STD-Kim-2012" TOTAL_1="0" TOTAL_2="0" WEIGHT="4.493250764714023"/>
<IV_DATA CI_END="1.2806686402807472" CI_START="0.6899181464504429" EFFECT_SIZE="0.9399768797793391" ESTIMABLE="YES" ESTIMATE="-0.0619" LOG_CI_END="0.107436775089493" LOG_CI_START="-0.16120243194911557" LOG_EFFECT_SIZE="-0.026882828429811306" MODIFIED="2020-10-14 23:33:55 +0800" MODIFIED_BY="[Empty name]" ORDER="36" SE="0.1578" STUDY_ID="STD-Kim-2019" TOTAL_1="0" TOTAL_2="0" WEIGHT="9.518233637564121"/>
<IV_DATA CI_END="3.610290373334986" CI_START="1.0000117951326943" EFFECT_SIZE="1.9000876182926418" ESTIMABLE="YES" ESTIMATE="0.6419" LOG_CI_END="0.5575421333365627" LOG_CI_START="5.122530832060975E-6" LOG_EFFECT_SIZE="0.27877362793369737" MODIFIED="2020-10-14 23:34:05 +0800" MODIFIED_BY="[Empty name]" ORDER="37" SE="0.3275" STUDY_ID="STD-Lin-2019" TOTAL_1="0" TOTAL_2="0" WEIGHT="6.826430942337051"/>
<IV_DATA CI_END="2.652436413528278" CI_START="0.40000484520339474" EFFECT_SIZE="1.0300424345653076" ESTIMABLE="YES" ESTIMATE="0.0296" LOG_CI_END="0.42364498141982576" LOG_CI_START="-0.3979347480911532" LOG_EFFECT_SIZE="0.012855116664336209" MODIFIED="2020-10-14 23:34:12 +0800" MODIFIED_BY="[Empty name]" ORDER="38" SE="0.4826" STUDY_ID="STD-Ohno-2012" TOTAL_1="0" TOTAL_2="0" WEIGHT="4.7688437359685505"/>
<IV_DATA CI_END="10.005350975547902" CI_START="1.1405150430917737" EFFECT_SIZE="3.378054661935673" ESTIMABLE="YES" ESTIMATE="1.2173" LOG_CI_END="1.0002323277618588" LOG_CI_START="0.05710101787979822" LOG_EFFECT_SIZE="0.5286666728208285" MODIFIED="2020-10-14 23:34:18 +0800" MODIFIED_BY="[Empty name]" ORDER="39" SE="0.554" STUDY_ID="STD-Pu-2019" TOTAL_1="0" TOTAL_2="0" WEIGHT="4.049797462346417"/>
<IV_DATA CI_END="4.949227601206061" CI_START="1.272990014856372" EFFECT_SIZE="2.510043289982639" ESTIMABLE="YES" ESTIMATE="0.9203" LOG_CI_END="0.6945374262651888" LOG_CI_START="0.10482499712593661" LOG_EFFECT_SIZE="0.39968121169556264" MODIFIED="2020-10-14 23:34:24 +0800" MODIFIED_BY="[Empty name]" ORDER="40" SE="0.3464" STUDY_ID="STD-Tanaka-2018" TOTAL_1="0" TOTAL_2="0" WEIGHT="6.540372686813379"/>
<IV_DATA CI_END="2.526738800508248" CI_START="1.2399493604143674" EFFECT_SIZE="1.7700362029134793" ESTIMABLE="YES" ESTIMATE="0.571" LOG_CI_END="0.4025603494145746" LOG_CI_START="0.09340394891893898" LOG_EFFECT_SIZE="0.24798214916675676" MODIFIED="2020-10-14 23:34:30 +0800" MODIFIED_BY="[Empty name]" ORDER="41" SE="0.1816" STUDY_ID="STD-Zhou-2018" TOTAL_1="0" TOTAL_2="0" WEIGHT="9.163810328917302"/>
</IV_OUTCOME>
<IV_OUTCOME CHI2="145.435891810305" CI_END="1.8924783290373979" CI_START="1.3988067396367487" CI_STUDY="95" CI_TOTAL="95" DF="47" EFFECT_SIZE="1.6270253351666053" ESTIMABLE="YES" I2="67.68335559058347" I2_Q="0.0" ID="CMP-003.02" LOG_CI_END="0.27703091505012256" LOG_CI_START="0.14575771613077212" LOG_DATA="YES" LOG_EFFECT_SIZE="0.2113943155904473" MODIFIED="2020-10-22 10:21:27 +0800" MODIFIED_BY="[Empty name]" NO="2" P_CHI2="5.4179993824732264E-12" P_Q="0.43316467615630616" P_Z="2.7472003255956874E-10" Q="6.958967846356817" RANDOM="YES" SCALE="100.0" SHOW_PARTICIPANTS="NO" SORT_BY="STUDY" STUDIES="15" SUBGROUPS="YES" SUBGROUP_TEST="YES" TAU2="0.17439485295821952" TOTALS="YES" TOTAL_1="0" TOTAL_2="0" WEIGHT="99.99999999999999" Z="6.312411802325582">
<NAME>DFS subgroup</NAME>
<GROUP_LABEL_1>Experimental</GROUP_LABEL_1>
<GROUP_LABEL_2>Control</GROUP_LABEL_2>
<GRAPH_LABEL_1>high postNLR</GRAPH_LABEL_1>
<GRAPH_LABEL_2>low postNLR</GRAPH_LABEL_2>
<EFFECT_MEASURE>Hazard Ratio</EFFECT_MEASURE>
<IV_SUBGROUP CHI2="16.167897737409145" CI_END="2.1564423550016354" CI_START="0.7782964675873907" DF="4" EFFECT_SIZE="1.2955120483629656" ESTIMABLE="YES" I2="75.2596159069906" ID="CMP-003.02.01" LOG_CI_END="0.33373785328219924" LOG_CI_START="-0.10885494065592563" LOG_EFFECT_SIZE="0.11244145631313683" MODIFIED="2020-10-22 09:04:43 +0800" MODIFIED_BY="[Empty name]" NO="1" P_CHI2="0.002801959406921406" P_Z="0.31931604529400215" STUDIES="5" TAU2="0.2450234320525502" TOTAL_1="0" TOTAL_2="0" WEIGHT="11.195984481353614" Z="0.995864405211223">
<NAME>colorectal cancer</NAME>
<IV_DATA CI_END="2.9852699724514866" CI_START="1.0258379740132524" EFFECT_SIZE="1.7499723713311106" ESTIMABLE="YES" ESTIMATE="0.5596" LOG_CI_END="0.474983612599108" LOG_CI_START="0.011078771547011486" LOG_EFFECT_SIZE="0.2430311920730597" MODIFIED="2020-10-16 21:24:43 +0800" MODIFIED_BY="[Empty name]" ORDER="74" SE="0.2725" STUDY_ID="STD-Cui-2020" TOTAL_1="0" TOTAL_2="0" WEIGHT="2.391315896685883"/>
<IV_DATA CI_END="1.1273770492220723" CI_START="0.36902394730735955" EFFECT_SIZE="0.6450032006181462" ESTIMABLE="YES" ESTIMATE="-0.4385" LOG_CI_END="0.0520691893473365" LOG_CI_START="-0.4329454499764884" LOG_EFFECT_SIZE="-0.1904381303145759" MODIFIED="2020-10-16 21:24:43 +0800" MODIFIED_BY="[Empty name]" ORDER="75" SE="0.2849" STUDY_ID="STD-Guo-2018" TOTAL_1="0" TOTAL_2="0" WEIGHT="2.326642174648344"/>
<IV_DATA CI_END="5.729188244861042" CI_START="1.228539599976478" EFFECT_SIZE="2.6530236777178464" ESTIMABLE="YES" ESTIMATE="0.9757" LOG_CI_END="0.7580930921677982" LOG_CI_START="0.08938915981820746" LOG_EFFECT_SIZE="0.42374112599300284" MODIFIED="2020-10-16 21:24:43 +0800" MODIFIED_BY="[Empty name]" ORDER="76" SE="0.3928" STUDY_ID="STD-Hayama-2020" TOTAL_1="0" TOTAL_2="0" WEIGHT="1.8090277092783023"/>
<IV_DATA CI_END="1.4083316711630145" CI_START="0.2999901038906906" EFFECT_SIZE="0.6499888955549492" ESTIMABLE="YES" ESTIMATE="-0.4308" LOG_CI_END="0.14870494599433975" LOG_CI_START="-0.5228930716021816" LOG_EFFECT_SIZE="-0.18709406280392088" MODIFIED="2020-10-16 21:24:53 +0800" MODIFIED_BY="[Empty name]" ORDER="78" SE="0.3945" STUDY_ID="STD-Jakubowska-2020" TOTAL_1="0" TOTAL_2="0" WEIGHT="1.8016912347050886"/>
<IV_DATA CI_END="2.526738800508248" CI_START="1.2399493604143674" EFFECT_SIZE="1.7700362029134793" ESTIMABLE="YES" ESTIMATE="0.571" LOG_CI_END="0.4025603494145746" LOG_CI_START="0.09340394891893898" LOG_EFFECT_SIZE="0.24798214916675676" MODIFIED="2020-10-16 21:25:05 +0800" MODIFIED_BY="[Empty name]" ORDER="79" SE="0.1816" STUDY_ID="STD-Zhou-2018" TOTAL_1="0" TOTAL_2="0" WEIGHT="2.867307466035996"/>
</IV_SUBGROUP>
<IV_SUBGROUP CHI2="0.6789230571020426" CI_END="5.165941098145423" CI_START="1.6819283229375008" DF="1" EFFECT_SIZE="2.9476673230874684" ESTIMABLE="YES" I2="0.0" ID="CMP-003.02.02" LOG_CI_END="0.713149450057149" LOG_CI_START="0.22580748396129363" LOG_EFFECT_SIZE="0.4694784670092213" MODIFIED="2020-10-16 21:26:21 +0800" MODIFIED_BY="[Empty name]" NO="2" P_CHI2="0.4099581676277969" P_Z="1.5921155934039258E-4" STUDIES="2" TAU2="0.0" TOTAL_1="0" TOTAL_2="0" WEIGHT="3.3934408546051946" Z="3.776243175717657">
<NAME>gastric cancer</NAME>
<IV_DATA CI_END="11.286933054367989" CI_START="1.538417530117731" EFFECT_SIZE="4.167015199408922" ESTIMABLE="YES" ESTIMATE="1.4272" LOG_CI_END="1.0525759491427538" LOG_CI_START="0.18707422000188828" LOG_EFFECT_SIZE="0.6198250845723211" MODIFIED="2020-10-16 21:26:14 +0800" MODIFIED_BY="[Empty name]" ORDER="80" SE="0.5084" STUDY_ID="STD-Kim-2012" TOTAL_1="0" TOTAL_2="0" WEIGHT="1.3736448268502806"/>
<IV_DATA CI_END="4.949227601206061" CI_START="1.272990014856372" EFFECT_SIZE="2.510043289982639" ESTIMABLE="YES" ESTIMATE="0.9203" LOG_CI_END="0.6945374262651888" LOG_CI_START="0.10482499712593661" LOG_EFFECT_SIZE="0.39968121169556264" MODIFIED="2020-10-16 21:26:21 +0800" MODIFIED_BY="[Empty name]" ORDER="81" SE="0.3464" STUDY_ID="STD-Tanaka-2018" TOTAL_1="0" TOTAL_2="0" WEIGHT="2.0197960277549143"/>
</IV_SUBGROUP>
<IV_SUBGROUP CHI2="21.126523570435804" CI_END="1.986418560344365" CI_START="0.957110409169748" DF="6" EFFECT_SIZE="1.3788480268229624" ESTIMABLE="YES" I2="71.59968141471072" ID="CMP-003.02.03" LOG_CI_END="0.2980707644489857" LOG_CI_START="-0.019037960522652074" LOG_EFFECT_SIZE="0.1395164019631668" MODIFIED="2020-10-22 10:15:39 +0800" MODIFIED_BY="[Empty name]" NO="3" P_CHI2="0.001741008876221195" P_Z="0.08459472737333158" STUDIES="7" TAU2="0.16164469732347833" TOTAL_1="0" TOTAL_2="0" WEIGHT="16.246728738270747" Z="1.7246269280347137">
<NAME>obtain NLR time&#8805; 1month</NAME>
<IV_DATA CI_END="3.4783849696773173" CI_START="0.9522115077219351" EFFECT_SIZE="1.819933569230964" ESTIMABLE="YES" ESTIMATE="0.5988" LOG_CI_END="0.5413776457961771" LOG_CI_START="-0.02126657426884269" LOG_EFFECT_SIZE="0.26005553576366724" MODIFIED="2020-10-22 10:14:46 +0800" MODIFIED_BY="[Empty name]" ORDER="139" SE="0.3305" STUDY_ID="STD-Albisinni-2019" TOTAL_1="0" TOTAL_2="0" WEIGHT="2.0964411437166013"/>
<IV_DATA CI_END="1.1273770492220723" CI_START="0.36902394730735955" EFFECT_SIZE="0.6450032006181462" ESTIMABLE="YES" ESTIMATE="-0.4385" LOG_CI_END="0.0520691893473365" LOG_CI_START="-0.4329454499764884" LOG_EFFECT_SIZE="-0.1904381303145759" MODIFIED="2020-10-22 10:14:53 +0800" MODIFIED_BY="[Empty name]" ORDER="140" SE="0.2849" STUDY_ID="STD-Guo-2018" TOTAL_1="0" TOTAL_2="0" WEIGHT="2.326642174648344"/>
<IV_DATA CI_END="4.137411115517663" CI_START="1.4329420984201295" EFFECT_SIZE="2.434886150499988" ESTIMABLE="YES" ESTIMATE="0.8899" LOG_CI_END="0.6167286768853223" LOG_CI_START="0.15622864200608527" LOG_EFFECT_SIZE="0.3864786594457038" MODIFIED="2020-10-22 10:15:08 +0800" MODIFIED_BY="[Empty name]" ORDER="141" SE="0.2705" STUDY_ID="STD-Jin-2016" TOTAL_1="0" TOTAL_2="0" WEIGHT="2.401805941658979"/>
<IV_DATA CI_END="1.2806686402807472" CI_START="0.6899181464504429" EFFECT_SIZE="0.9399768797793391" ESTIMABLE="YES" ESTIMATE="-0.0619" LOG_CI_END="0.107436775089493" LOG_CI_START="-0.16120243194911557" LOG_EFFECT_SIZE="-0.026882828429811306" MODIFIED="2020-10-22 10:15:16 +0800" MODIFIED_BY="[Empty name]" ORDER="142" SE="0.1578" STUDY_ID="STD-Kim-2019" TOTAL_1="0" TOTAL_2="0" WEIGHT="2.983523258363248"/>
<IV_DATA CI_END="3.610290373334986" CI_START="1.0000117951326943" EFFECT_SIZE="1.9000876182926418" ESTIMABLE="YES" ESTIMATE="0.6419" LOG_CI_END="0.5575421333365627" LOG_CI_START="5.122530832060975E-6" LOG_EFFECT_SIZE="0.27877362793369737" MODIFIED="2020-10-22 10:15:25 +0800" MODIFIED_BY="[Empty name]" ORDER="143" SE="0.3275" STUDY_ID="STD-Lin-2019" TOTAL_1="0" TOTAL_2="0" WEIGHT="2.111134410578441"/>
<IV_DATA CI_END="2.652436413528278" CI_START="0.40000484520339474" EFFECT_SIZE="1.0300424345653076" ESTIMABLE="YES" ESTIMATE="0.0296" LOG_CI_END="0.42364498141982576" LOG_CI_START="-0.3979347480911532" LOG_EFFECT_SIZE="0.012855116664336209" MODIFIED="2020-10-22 10:15:32 +0800" MODIFIED_BY="[Empty name]" ORDER="144" SE="0.4826" STUDY_ID="STD-Ohno-2012" TOTAL_1="0" TOTAL_2="0" WEIGHT="1.4598743432691386"/>
<IV_DATA CI_END="2.526738800508248" CI_START="1.2399493604143674" EFFECT_SIZE="1.7700362029134793" ESTIMABLE="YES" ESTIMATE="0.571" LOG_CI_END="0.4025603494145746" LOG_CI_START="0.09340394891893898" LOG_EFFECT_SIZE="0.24798214916675676" MODIFIED="2020-10-22 10:15:39 +0800" MODIFIED_BY="[Empty name]" ORDER="145" SE="0.1816" STUDY_ID="STD-Zhou-2018" TOTAL_1="0" TOTAL_2="0" WEIGHT="2.867307466035996"/>
</IV_SUBGROUP>
<IV_SUBGROUP CHI2="12.477459473105581" CI_END="4.095061893696481" CI_START="0.8627878662429862" DF="3" EFFECT_SIZE="1.8796727676367897" ESTIMABLE="YES" I2="75.95664400700863" ID="CMP-003.02.04" LOG_CI_END="0.6122604701715799" LOG_CI_START="-0.06409597119671807" LOG_EFFECT_SIZE="0.27408224948743093" MODIFIED="2020-10-22 10:16:22 +0800" MODIFIED_BY="[Empty name]" NO="4" P_CHI2="0.005914381641940247" P_Z="0.11217650522129172" STUDIES="4" TAU2="0.4738211381184158" TOTAL_1="0" TOTAL_2="0" WEIGHT="7.253114269585959" Z="1.5884859075499458">
<NAME>obtain NLR time &lt; 1month</NAME>
<IV_DATA CI_END="2.87837099523642" CI_START="0.8239672397345418" EFFECT_SIZE="1.5400270789427435" ESTIMABLE="YES" ESTIMATE="0.4318" LOG_CI_END="0.45914676972568463" LOG_CI_START="-0.08409005515403636" LOG_EFFECT_SIZE="0.18752835728582415" MODIFIED="2020-10-22 10:15:55 +0800" MODIFIED_BY="[Empty name]" ORDER="146" SE="0.3191" STUDY_ID="STD-Bojaxhiu-2018" TOTAL_1="0" TOTAL_2="0" WEIGHT="2.1526466612277604"/>
<IV_DATA CI_END="6.857334388582916" CI_START="1.6288613409406385" EFFECT_SIZE="3.342102165922748" ESTIMABLE="YES" ESTIMATE="1.2066" LOG_CI_END="0.8361553277613513" LOG_CI_START="0.2118841159675759" LOG_EFFECT_SIZE="0.5240197218644637" MODIFIED="2020-10-22 10:16:05 +0800" MODIFIED_BY="[Empty name]" ORDER="147" SE="0.3667" STUDY_ID="STD-He-2017" TOTAL_1="0" TOTAL_2="0" WEIGHT="1.9251315468028292"/>
<IV_DATA CI_END="1.4083316711630145" CI_START="0.2999901038906906" EFFECT_SIZE="0.6499888955549492" ESTIMABLE="YES" ESTIMATE="-0.4308" LOG_CI_END="0.14870494599433975" LOG_CI_START="-0.5228930716021816" LOG_EFFECT_SIZE="-0.18709406280392088" MODIFIED="2020-10-22 10:16:14 +0800" MODIFIED_BY="[Empty name]" ORDER="148" SE="0.3945" STUDY_ID="STD-Jakubowska-2020" TOTAL_1="0" TOTAL_2="0" WEIGHT="1.8016912347050886"/>
<IV_DATA CI_END="11.286933054367989" CI_START="1.538417530117731" EFFECT_SIZE="4.167015199408922" ESTIMABLE="YES" ESTIMATE="1.4272" LOG_CI_END="1.0525759491427538" LOG_CI_START="0.18707422000188828" LOG_EFFECT_SIZE="0.6198250845723211" MODIFIED="2020-10-22 10:16:22 +0800" MODIFIED_BY="[Empty name]" ORDER="149" SE="0.5084" STUDY_ID="STD-Kim-2012" TOTAL_1="0" TOTAL_2="0" WEIGHT="1.3736448268502806"/>
</IV_SUBGROUP>
<IV_SUBGROUP CHI2="10.89461727641124" CI_END="2.11780892945377" CI_START="0.9749215472740304" DF="4" EFFECT_SIZE="1.4369055495521712" ESTIMABLE="YES" I2="63.28462121693157" ID="CMP-003.02.05" LOG_CI_END="0.32588677511656877" LOG_CI_START="-0.011030330923848993" LOG_EFFECT_SIZE="0.15742822209635987" MODIFIED="2020-10-22 10:17:09 +0800" MODIFIED_BY="[Empty name]" NO="5" P_CHI2="0.02777433097295423" P_Z="0.06700664729395733" STUDIES="5" TAU2="0.11201282252260036" TOTAL_1="0" TOTAL_2="0" WEIGHT="11.272379438174445" Z="1.8316294419436392">
<NAME>sample size&#8805;176</NAME>
<IV_DATA CI_END="2.87837099523642" CI_START="0.8239672397345418" EFFECT_SIZE="1.5400270789427435" ESTIMABLE="YES" ESTIMATE="0.4318" LOG_CI_END="0.45914676972568463" LOG_CI_START="-0.08409005515403636" LOG_EFFECT_SIZE="0.18752835728582415" MODIFIED="2020-10-22 10:16:37 +0800" MODIFIED_BY="[Empty name]" ORDER="150" SE="0.3191" STUDY_ID="STD-Bojaxhiu-2018" TOTAL_1="0" TOTAL_2="0" WEIGHT="2.1526466612277604"/>
<IV_DATA CI_END="5.729188244861042" CI_START="1.228539599976478" EFFECT_SIZE="2.6530236777178464" ESTIMABLE="YES" ESTIMATE="0.9757" LOG_CI_END="0.7580930921677982" LOG_CI_START="0.08938915981820746" LOG_EFFECT_SIZE="0.42374112599300284" MODIFIED="2020-10-22 10:16:46 +0800" MODIFIED_BY="[Empty name]" ORDER="151" SE="0.3928" STUDY_ID="STD-Hayama-2020" TOTAL_1="0" TOTAL_2="0" WEIGHT="1.8090277092783023"/>
<IV_DATA CI_END="1.2806686402807472" CI_START="0.6899181464504429" EFFECT_SIZE="0.9399768797793391" ESTIMABLE="YES" ESTIMATE="-0.0619" LOG_CI_END="0.107436775089493" LOG_CI_START="-0.16120243194911557" LOG_EFFECT_SIZE="-0.026882828429811306" MODIFIED="2020-10-22 10:16:55 +0800" MODIFIED_BY="[Empty name]" ORDER="152" SE="0.1578" STUDY_ID="STD-Kim-2019" TOTAL_1="0" TOTAL_2="0" WEIGHT="2.983523258363248"/>
<IV_DATA CI_END="2.652436413528278" CI_START="0.40000484520339474" EFFECT_SIZE="1.0300424345653076" ESTIMABLE="YES" ESTIMATE="0.0296" LOG_CI_END="0.42364498141982576" LOG_CI_START="-0.3979347480911532" LOG_EFFECT_SIZE="0.012855116664336209" MODIFIED="2020-10-22 10:17:02 +0800" MODIFIED_BY="[Empty name]" ORDER="153" SE="0.4826" STUDY_ID="STD-Ohno-2012" TOTAL_1="0" TOTAL_2="0" WEIGHT="1.4598743432691386"/>
<IV_DATA CI_END="2.526738800508248" CI_START="1.2399493604143674" EFFECT_SIZE="1.7700362029134793" ESTIMABLE="YES" ESTIMATE="0.571" LOG_CI_END="0.4025603494145746" LOG_CI_START="0.09340394891893898" LOG_EFFECT_SIZE="0.24798214916675676" MODIFIED="2020-10-22 10:17:09 +0800" MODIFIED_BY="[Empty name]" ORDER="154" SE="0.1816" STUDY_ID="STD-Zhou-2018" TOTAL_1="0" TOTAL_2="0" WEIGHT="2.867307466035996"/>
</IV_SUBGROUP>
<IV_SUBGROUP CHI2="28.662260571097825" CI_END="2.717724661449288" CI_START="1.259346622072733" DF="9" EFFECT_SIZE="1.8500155059133754" ESTIMABLE="YES" I2="68.59982492422341" ID="CMP-003.02.06" LOG_CI_END="0.4342054553139228" LOG_CI_START="0.1001452816049639" LOG_EFFECT_SIZE="0.26717536845944334" MODIFIED="2020-10-22 10:18:45 +0800" MODIFIED_BY="[Empty name]" NO="6" P_CHI2="7.387211782504677E-4" P_Z="0.0017180228974057572" STUDIES="10" TAU2="0.2548783618890152" TOTAL_1="0" TOTAL_2="0" WEIGHT="19.682986389917797" Z="3.135088471773037">
<NAME>sample size &lt;176</NAME>
<IV_DATA CI_END="3.4783849696773173" CI_START="0.9522115077219351" EFFECT_SIZE="1.819933569230964" ESTIMABLE="YES" ESTIMATE="0.5988" LOG_CI_END="0.5413776457961771" LOG_CI_START="-0.02126657426884269" LOG_EFFECT_SIZE="0.26005553576366724" MODIFIED="2020-10-22 10:17:20 +0800" MODIFIED_BY="[Empty name]" ORDER="155" SE="0.3305" STUDY_ID="STD-Albisinni-2019" TOTAL_1="0" TOTAL_2="0" WEIGHT="2.0964411437166013"/>
<IV_DATA CI_END="2.9852699724514866" CI_START="1.0258379740132524" EFFECT_SIZE="1.7499723713311106" ESTIMABLE="YES" ESTIMATE="0.5596" LOG_CI_END="0.474983612599108" LOG_CI_START="0.011078771547011486" LOG_EFFECT_SIZE="0.2430311920730597" MODIFIED="2020-10-22 10:17:27 +0800" MODIFIED_BY="[Empty name]" ORDER="156" SE="0.2725" STUDY_ID="STD-Cui-2020" TOTAL_1="0" TOTAL_2="0" WEIGHT="2.391315896685883"/>
<IV_DATA CI_END="1.1273770492220723" CI_START="0.36902394730735955" EFFECT_SIZE="0.6450032006181462" ESTIMABLE="YES" ESTIMATE="-0.4385" LOG_CI_END="0.0520691893473365" LOG_CI_START="-0.4329454499764884" LOG_EFFECT_SIZE="-0.1904381303145759" MODIFIED="2020-10-22 10:17:34 +0800" MODIFIED_BY="[Empty name]" ORDER="157" SE="0.2849" STUDY_ID="STD-Guo-2018" TOTAL_1="0" TOTAL_2="0" WEIGHT="2.326642174648344"/>
<IV_DATA CI_END="6.857334388582916" CI_START="1.6288613409406385" EFFECT_SIZE="3.342102165922748" ESTIMABLE="YES" ESTIMATE="1.2066" LOG_CI_END="0.8361553277613513" LOG_CI_START="0.2118841159675759" LOG_EFFECT_SIZE="0.5240197218644637" MODIFIED="2020-10-22 10:17:53 +0800" MODIFIED_BY="[Empty name]" ORDER="158" SE="0.3667" STUDY_ID="STD-He-2017" TOTAL_1="0" TOTAL_2="0" WEIGHT="1.9251315468028292"/>
<IV_DATA CI_END="1.4083316711630145" CI_START="0.2999901038906906" EFFECT_SIZE="0.6499888955549492" ESTIMABLE="YES" ESTIMATE="-0.4308" LOG_CI_END="0.14870494599433975" LOG_CI_START="-0.5228930716021816" LOG_EFFECT_SIZE="-0.18709406280392088" MODIFIED="2020-10-22 10:18:00 +0800" MODIFIED_BY="[Empty name]" ORDER="159" SE="0.3945" STUDY_ID="STD-Jakubowska-2020" TOTAL_1="0" TOTAL_2="0" WEIGHT="1.8016912347050886"/>
<IV_DATA CI_END="4.137411115517663" CI_START="1.4329420984201295" EFFECT_SIZE="2.434886150499988" ESTIMABLE="YES" ESTIMATE="0.8899" LOG_CI_END="0.6167286768853223" LOG_CI_START="0.15622864200608527" LOG_EFFECT_SIZE="0.3864786594457038" MODIFIED="2020-10-22 10:18:13 +0800" MODIFIED_BY="[Empty name]" ORDER="160" SE="0.2705" STUDY_ID="STD-Jin-2016" TOTAL_1="0" TOTAL_2="0" WEIGHT="2.401805941658979"/>
<IV_DATA CI_END="11.286933054367989" CI_START="1.538417530117731" EFFECT_SIZE="4.167015199408922" ESTIMABLE="YES" ESTIMATE="1.4272" LOG_CI_END="1.0525759491427538" LOG_CI_START="0.18707422000188828" LOG_EFFECT_SIZE="0.6198250845723211" MODIFIED="2020-10-22 10:18:21 +0800" MODIFIED_BY="[Empty name]" ORDER="161" SE="0.5084" STUDY_ID="STD-Kim-2012" TOTAL_1="0" TOTAL_2="0" WEIGHT="1.3736448268502806"/>
<IV_DATA CI_END="3.610290373334986" CI_START="1.0000117951326943" EFFECT_SIZE="1.9000876182926418" ESTIMABLE="YES" ESTIMATE="0.6419" LOG_CI_END="0.5575421333365627" LOG_CI_START="5.122530832060975E-6" LOG_EFFECT_SIZE="0.27877362793369737" MODIFIED="2020-10-22 10:18:28 +0800" MODIFIED_BY="[Empty name]" ORDER="162" SE="0.3275" STUDY_ID="STD-Lin-2019" TOTAL_1="0" TOTAL_2="0" WEIGHT="2.111134410578441"/>
<IV_DATA CI_END="10.005350975547902" CI_START="1.1405150430917737" EFFECT_SIZE="3.378054661935673" ESTIMABLE="YES" ESTIMATE="1.2173" LOG_CI_END="1.0002323277618588" LOG_CI_START="0.05710101787979822" LOG_EFFECT_SIZE="0.5286666728208285" MODIFIED="2020-10-22 10:18:36 +0800" MODIFIED_BY="[Empty name]" ORDER="163" SE="0.554" STUDY_ID="STD-Pu-2019" TOTAL_1="0" TOTAL_2="0" WEIGHT="1.2353831865164349"/>
<IV_DATA CI_END="4.949227601206061" CI_START="1.272990014856372" EFFECT_SIZE="2.510043289982639" ESTIMABLE="YES" ESTIMATE="0.9203" LOG_CI_END="0.6945374262651888" LOG_CI_START="0.10482499712593661" LOG_EFFECT_SIZE="0.39968121169556264" MODIFIED="2020-10-22 10:18:45 +0800" MODIFIED_BY="[Empty name]" ORDER="164" SE="0.3464" STUDY_ID="STD-Tanaka-2018" TOTAL_1="0" TOTAL_2="0" WEIGHT="2.0197960277549143"/>
</IV_SUBGROUP>
<IV_SUBGROUP CHI2="27.53064309191468" CI_END="2.7167877053888527" CI_START="1.1487246034528826" DF="8" EFFECT_SIZE="1.766590184377372" ESTIMABLE="YES" I2="70.94147066128842" ID="CMP-003.02.07" LOG_CI_END="0.4340557032024555" LOG_CI_START="0.060215922912387344" LOG_EFFECT_SIZE="0.24713581305742144" MODIFIED="2020-10-22 10:20:25 +0800" MODIFIED_BY="[Empty name]" NO="7" P_CHI2="5.722390390201504E-4" P_Z="0.009559658764267835" STUDIES="9" TAU2="0.2976997346898153" TOTAL_1="0" TOTAL_2="0" WEIGHT="17.42452112670476" Z="2.5913630299415096">
<NAME>NLR cutoff &#8805;3.28</NAME>
<IV_DATA CI_END="3.4783849696773173" CI_START="0.9522115077219351" EFFECT_SIZE="1.819933569230964" ESTIMABLE="YES" ESTIMATE="0.5988" LOG_CI_END="0.5413776457961771" LOG_CI_START="-0.02126657426884269" LOG_EFFECT_SIZE="0.26005553576366724" MODIFIED="2020-10-22 10:19:30 +0800" MODIFIED_BY="[Empty name]" ORDER="165" SE="0.3305" STUDY_ID="STD-Albisinni-2019" TOTAL_1="0" TOTAL_2="0" WEIGHT="2.0964411437166013"/>
<IV_DATA CI_END="2.87837099523642" CI_START="0.8239672397345418" EFFECT_SIZE="1.5400270789427435" ESTIMABLE="YES" ESTIMATE="0.4318" LOG_CI_END="0.45914676972568463" LOG_CI_START="-0.08409005515403636" LOG_EFFECT_SIZE="0.18752835728582415" MODIFIED="2020-10-22 10:19:30 +0800" MODIFIED_BY="[Empty name]" ORDER="166" SE="0.3191" STUDY_ID="STD-Bojaxhiu-2018" TOTAL_1="0" TOTAL_2="0" WEIGHT="2.1526466612277604"/>
<IV_DATA CI_END="1.1273770492220723" CI_START="0.36902394730735955" EFFECT_SIZE="0.6450032006181462" ESTIMABLE="YES" ESTIMATE="-0.4385" LOG_CI_END="0.0520691893473365" LOG_CI_START="-0.4329454499764884" LOG_EFFECT_SIZE="-0.1904381303145759" MODIFIED="2020-10-22 10:19:39 +0800" MODIFIED_BY="[Empty name]" ORDER="167" SE="0.2849" STUDY_ID="STD-Guo-2018" TOTAL_1="0" TOTAL_2="0" WEIGHT="2.326642174648344"/>
<IV_DATA CI_END="6.857334388582916" CI_START="1.6288613409406385" EFFECT_SIZE="3.342102165922748" ESTIMABLE="YES" ESTIMATE="1.2066" LOG_CI_END="0.8361553277613513" LOG_CI_START="0.2118841159675759" LOG_EFFECT_SIZE="0.5240197218644637" MODIFIED="2020-10-22 10:19:46 +0800" MODIFIED_BY="[Empty name]" ORDER="168" SE="0.3667" STUDY_ID="STD-He-2017" TOTAL_1="0" TOTAL_2="0" WEIGHT="1.9251315468028292"/>
<IV_DATA CI_END="1.4083316711630145" CI_START="0.2999901038906906" EFFECT_SIZE="0.6499888955549492" ESTIMABLE="YES" ESTIMATE="-0.4308" LOG_CI_END="0.14870494599433975" LOG_CI_START="-0.5228930716021816" LOG_EFFECT_SIZE="-0.18709406280392088" MODIFIED="2020-10-22 10:19:53 +0800" MODIFIED_BY="[Empty name]" ORDER="169" SE="0.3945" STUDY_ID="STD-Jakubowska-2020" TOTAL_1="0" TOTAL_2="0" WEIGHT="1.8016912347050886"/>
<IV_DATA CI_END="4.137411115517663" CI_START="1.4329420984201295" EFFECT_SIZE="2.434886150499988" ESTIMABLE="YES" ESTIMATE="0.8899" LOG_CI_END="0.6167286768853223" LOG_CI_START="0.15622864200608527" LOG_EFFECT_SIZE="0.3864786594457038" MODIFIED="2020-10-22 10:19:59 +0800" MODIFIED_BY="[Empty name]" ORDER="170" SE="0.2705" STUDY_ID="STD-Jin-2016" TOTAL_1="0" TOTAL_2="0" WEIGHT="2.401805941658979"/>
<IV_DATA CI_END="11.286933054367989" CI_START="1.538417530117731" EFFECT_SIZE="4.167015199408922" ESTIMABLE="YES" ESTIMATE="1.4272" LOG_CI_END="1.0525759491427538" LOG_CI_START="0.18707422000188828" LOG_EFFECT_SIZE="0.6198250845723211" MODIFIED="2020-10-22 10:20:07 +0800" MODIFIED_BY="[Empty name]" ORDER="171" SE="0.5084" STUDY_ID="STD-Kim-2012" TOTAL_1="0" TOTAL_2="0" WEIGHT="1.3736448268502806"/>
<IV_DATA CI_END="3.610290373334986" CI_START="1.0000117951326943" EFFECT_SIZE="1.9000876182926418" ESTIMABLE="YES" ESTIMATE="0.6419" LOG_CI_END="0.5575421333365627" LOG_CI_START="5.122530832060975E-6" LOG_EFFECT_SIZE="0.27877362793369737" MODIFIED="2020-10-22 10:20:13 +0800" MODIFIED_BY="[Empty name]" ORDER="172" SE="0.3275" STUDY_ID="STD-Lin-2019" TOTAL_1="0" TOTAL_2="0" WEIGHT="2.111134410578441"/>
<IV_DATA CI_END="10.005350975547902" CI_START="1.1405150430917737" EFFECT_SIZE="3.378054661935673" ESTIMABLE="YES" ESTIMATE="1.2173" LOG_CI_END="1.0002323277618588" LOG_CI_START="0.05710101787979822" LOG_EFFECT_SIZE="0.5286666728208285" MODIFIED="2020-10-22 10:20:25 +0800" MODIFIED_BY="[Empty name]" ORDER="173" SE="0.554" STUDY_ID="STD-Pu-2019" TOTAL_1="0" TOTAL_2="0" WEIGHT="1.2353831865164349"/>
</IV_SUBGROUP>
<IV_SUBGROUP CHI2="14.573122268270524" CI_END="2.3117851841572876" CI_START="1.1051016933358795" DF="5" EFFECT_SIZE="1.5983609484847334" ESTIMABLE="YES" I2="65.69026247116379" ID="CMP-003.02.08" LOG_CI_END="0.3639474760852191" LOG_CI_START="0.04340224437632767" LOG_EFFECT_SIZE="0.2036748602307734" MODIFIED="2020-10-22 10:21:27 +0800" MODIFIED_BY="[Empty name]" NO="8" P_CHI2="0.012350904455921796" P_Z="0.012748189947178454" STUDIES="6" TAU2="0.12685288749688298" TOTAL_1="0" TOTAL_2="0" WEIGHT="13.530844701387483" Z="2.490727367743728">
<NAME>NLR cutoff &lt; 3.28</NAME>
<IV_DATA CI_END="2.9852699724514866" CI_START="1.0258379740132524" EFFECT_SIZE="1.7499723713311106" ESTIMABLE="YES" ESTIMATE="0.5596" LOG_CI_END="0.474983612599108" LOG_CI_START="0.011078771547011486" LOG_EFFECT_SIZE="0.2430311920730597" MODIFIED="2020-10-22 10:20:43 +0800" MODIFIED_BY="[Empty name]" ORDER="174" SE="0.2725" STUDY_ID="STD-Cui-2020" TOTAL_1="0" TOTAL_2="0" WEIGHT="2.391315896685883"/>
<IV_DATA CI_END="5.729188244861042" CI_START="1.228539599976478" EFFECT_SIZE="2.6530236777178464" ESTIMABLE="YES" ESTIMATE="0.9757" LOG_CI_END="0.7580930921677982" LOG_CI_START="0.08938915981820746" LOG_EFFECT_SIZE="0.42374112599300284" MODIFIED="2020-10-22 10:20:52 +0800" MODIFIED_BY="[Empty name]" ORDER="175" SE="0.3928" STUDY_ID="STD-Hayama-2020" TOTAL_1="0" TOTAL_2="0" WEIGHT="1.8090277092783023"/>
<IV_DATA CI_END="1.2806686402807472" CI_START="0.6899181464504429" EFFECT_SIZE="0.9399768797793391" ESTIMABLE="YES" ESTIMATE="-0.0619" LOG_CI_END="0.107436775089493" LOG_CI_START="-0.16120243194911557" LOG_EFFECT_SIZE="-0.026882828429811306" MODIFIED="2020-10-22 10:21:00 +0800" MODIFIED_BY="[Empty name]" ORDER="176" SE="0.1578" STUDY_ID="STD-Kim-2019" TOTAL_1="0" TOTAL_2="0" WEIGHT="2.983523258363248"/>
<IV_DATA CI_END="2.652436413528278" CI_START="0.40000484520339474" EFFECT_SIZE="1.0300424345653076" ESTIMABLE="YES" ESTIMATE="0.0296" LOG_CI_END="0.42364498141982576" LOG_CI_START="-0.3979347480911532" LOG_EFFECT_SIZE="0.012855116664336209" MODIFIED="2020-10-22 10:21:11 +0800" MODIFIED_BY="[Empty name]" ORDER="177" SE="0.4826" STUDY_ID="STD-Ohno-2012" TOTAL_1="0" TOTAL_2="0" WEIGHT="1.4598743432691386"/>
<IV_DATA CI_END="4.949227601206061" CI_START="1.272990014856372" EFFECT_SIZE="2.510043289982639" ESTIMABLE="YES" ESTIMATE="0.9203" LOG_CI_END="0.6945374262651888" LOG_CI_START="0.10482499712593661" LOG_EFFECT_SIZE="0.39968121169556264" MODIFIED="2020-10-22 10:21:19 +0800" MODIFIED_BY="[Empty name]" ORDER="178" SE="0.3464" STUDY_ID="STD-Tanaka-2018" TOTAL_1="0" TOTAL_2="0" WEIGHT="2.0197960277549143"/>
<IV_DATA CI_END="2.526738800508248" CI_START="1.2399493604143674" EFFECT_SIZE="1.7700362029134793" ESTIMABLE="YES" ESTIMATE="0.571" LOG_CI_END="0.4025603494145746" LOG_CI_START="0.09340394891893898" LOG_EFFECT_SIZE="0.24798214916675676" MODIFIED="2020-10-22 10:21:27 +0800" MODIFIED_BY="[Empty name]" ORDER="179" SE="0.1816" STUDY_ID="STD-Zhou-2018" TOTAL_1="0" TOTAL_2="0" WEIGHT="2.867307466035996"/>
</IV_SUBGROUP>
</IV_OUTCOME>
</COMPARISON>
<COMPARISON ID="CMP-004" MODIFIED="2020-10-16 21:43:16 +0800" MODIFIED_BY="[Empty name]" NO="4">
<NAME>Increased OS</NAME>
<IV_OUTCOME CHI2="18.00815814084493" CI_END="2.561174406215411" CI_START="1.1914070467219156" CI_STUDY="95" CI_TOTAL="95" DF="5" EFFECT_SIZE="1.7468260461330598" ESTIMABLE="YES" I2="72.23480624229234" I2_Q="10.336706024910583" ID="CMP-004.01" LOG_CI_END="0.40843915327435587" LOG_CI_START="0.0760601644579686" LOG_DATA="YES" LOG_EFFECT_SIZE="0.24224965886616226" MODIFIED="2020-10-16 21:43:16 +0800" MODIFIED_BY="[Empty name]" NO="1" P_CHI2="0.002936201774451974" P_Q="0.32782259906580846" P_Z="0.004276883682296065" Q="2.2305671711722383" RANDOM="YES" SCALE="100.0" SHOW_PARTICIPANTS="NO" SORT_BY="STUDY" STUDIES="6" SUBGROUPS="YES" SUBGROUP_TEST="YES" TAU2="0.152191265310594" TOTALS="YES" TOTAL_1="0" TOTAL_2="0" WEIGHT="100.0" Z="2.8569832788502856">
<NAME>OS subgroup</NAME>
<GROUP_LABEL_1>increased postNLR</GROUP_LABEL_1>
<GROUP_LABEL_2>decreased postNLR</GROUP_LABEL_2>
<GRAPH_LABEL_1>increased postNLR</GRAPH_LABEL_1>
<GRAPH_LABEL_2>decreased postNLR</GRAPH_LABEL_2>
<EFFECT_MEASURE>Hazard Ratio</EFFECT_MEASURE>
<IV_SUBGROUP CHI2="7.329696641996342" CI_END="3.8965528500613122" CI_START="0.15352563748979797" DF="1" EFFECT_SIZE="0.7734473222646466" ESTIMABLE="YES" I2="86.35687056582418" ID="CMP-004.01.01" LOG_CI_END="0.5906805710754812" LOG_CI_START="-0.8138190906060989" LOG_EFFECT_SIZE="-0.11156925976530889" MODIFIED="2020-10-16 21:41:39 +0800" MODIFIED_BY="[Empty name]" NO="1" P_CHI2="0.006782480905553889" P_Z="0.7555061514613172" STUDIES="2" TAU2="1.1840977749999995" TOTAL_1="0" TOTAL_2="0" WEIGHT="25.471236603794694" Z="0.31138737429098096">
<NAME>colorectal cancer</NAME>
<IV_DATA CI_END="0.9273206792608135" CI_START="0.10699810455855979" EFFECT_SIZE="0.31499453169676334" ESTIMABLE="YES" ESTIMATE="-1.1552" LOG_CI_END="-0.03277005533757243" LOG_CI_START="-0.9706239156517007" LOG_EFFECT_SIZE="-0.5016969854946365" MODIFIED="2020-10-16 21:41:33 +0800" MODIFIED_BY="[Empty name]" ORDER="82" SE="0.5509" STUDY_ID="STD-Guo-2018" TOTAL_1="0" TOTAL_2="0" WEIGHT="8.365278091205605"/>
<IV_DATA CI_END="2.77807551472972" CI_START="0.9800433955830137" EFFECT_SIZE="1.6500407754482138" ESTIMABLE="YES" ESTIMATE="0.5008" LOG_CI_END="0.44374404672365725" LOG_CI_START="-0.00875469364936016" LOG_EFFECT_SIZE="0.2174946765371485" MODIFIED="2020-10-16 21:41:39 +0800" MODIFIED_BY="[Empty name]" ORDER="83" SE="0.2658" STUDY_ID="STD-Zhou-2018" TOTAL_1="0" TOTAL_2="0" WEIGHT="17.105958512589087"/>
</IV_SUBGROUP>
<IV_SUBGROUP CHI2="0.057887180716034846" CI_END="3.5689293552070795" CI_START="1.7012183693090566" DF="1" EFFECT_SIZE="2.4640471135602517" ESTIMABLE="YES" I2="0.0" ID="CMP-004.01.02" LOG_CI_END="0.5525379514447636" LOG_CI_START="0.23076006346503353" LOG_EFFECT_SIZE="0.39164900745489845" MODIFIED="2020-10-16 21:42:37 +0800" MODIFIED_BY="[Empty name]" NO="2" P_CHI2="0.809867052022177" P_Z="1.8321853539688415E-6" STUDIES="2" TAU2="0.0" TOTAL_1="0" TOTAL_2="0" WEIGHT="32.94640131841781" Z="4.771104403798035">
<NAME>small hepatocellular carcinoma</NAME>
<IV_DATA CI_END="3.7336555833676313" CI_START="1.5299150287825392" EFFECT_SIZE="2.3900158554478206" ESTIMABLE="YES" ESTIMATE="0.8713" LOG_CI_END="0.5721342533180045" LOG_CI_START="0.1846673108466021" LOG_EFFECT_SIZE="0.37840078208230327" MODIFIED="2020-10-16 21:42:31 +0800" MODIFIED_BY="[Empty name]" ORDER="84" SE="0.2276" STUDY_ID="STD-Dan-2013" TOTAL_1="0" TOTAL_2="0" WEIGHT="18.686458889204236"/>
<IV_DATA CI_END="5.12748753501159" CI_START="1.3560610627699285" EFFECT_SIZE="2.6368894925778323" ESTIMABLE="YES" ESTIMATE="0.9696" LOG_CI_END="0.7099046132661936" LOG_CI_START="0.13227924604059238" LOG_EFFECT_SIZE="0.421091929653393" MODIFIED="2020-10-16 21:42:37 +0800" MODIFIED_BY="[Empty name]" ORDER="85" SE="0.3393" STUDY_ID="STD-Peng-2014" TOTAL_1="0" TOTAL_2="0" WEIGHT="14.259942429213577"/>
</IV_SUBGROUP>
<IV_SUBGROUP CHI2="5.118654535926177" CI_END="3.3110954469452354" CI_START="1.0913707410478566" DF="1" EFFECT_SIZE="1.900955731102859" ESTIMABLE="YES" I2="80.46361611276315" ID="CMP-004.01.03" LOG_CI_END="0.5199717000767943" LOG_CI_START="0.03797230644566676" LOG_EFFECT_SIZE="0.27897200326123056" MODIFIED="2020-10-16 21:43:16 +0800" MODIFIED_BY="[Empty name]" NO="3" P_CHI2="0.023669999384944074" P_Z="0.023281761586123193" STUDIES="2" TAU2="0.12920400499999993" TOTAL_1="0" TOTAL_2="0" WEIGHT="41.582362077787494" Z="2.2687791159565127">
<NAME>gastric cancer</NAME>
<IV_DATA CI_END="1.9744034505144172" CI_START="1.0619785210824375" EFFECT_SIZE="1.44802419054288" ESTIMABLE="YES" ESTIMATE="0.3702" LOG_CI_END="0.29543590133717407" LOG_CI_START="0.026115733063993625" LOG_EFFECT_SIZE="0.16077581720058384" MODIFIED="2020-10-16 21:43:09 +0800" MODIFIED_BY="[Empty name]" ORDER="86" SE="0.1582" STUDY_ID="STD-Min-2017" TOTAL_1="0" TOTAL_2="0" WEIGHT="21.50964581531735"/>
<IV_DATA CI_END="3.734167886946331" CI_START="1.7441633658909077" EFFECT_SIZE="2.552057763942276" ESTIMABLE="YES" ESTIMATE="0.9369" LOG_CI_END="0.5721938397874817" LOG_CI_START="0.24158716040283162" LOG_EFFECT_SIZE="0.40689050009515665" MODIFIED="2020-10-16 21:43:16 +0800" MODIFIED_BY="[Empty name]" ORDER="87" SE="0.1942" STUDY_ID="STD-Son-2015" TOTAL_1="0" TOTAL_2="0" WEIGHT="20.07271626247015"/>
</IV_SUBGROUP>
</IV_OUTCOME>
<IV_OUTCOME CHI2="39.833941238613114" CI_END="2.13894002947376" CI_START="0.9862183267983594" CI_STUDY="95" CI_TOTAL="95" DF="8" EFFECT_SIZE="1.4523986563576976" ESTIMABLE="YES" I2="79.91662448845211" I2_Q="0.0" ID="CMP-004.02" LOG_CI_END="0.3301986082116702" LOG_CI_START="-0.006026931278167203" LOG_DATA="YES" LOG_EFFECT_SIZE="0.1620858384667515" MODIFIED="2020-10-14 23:41:26 +0800" MODIFIED_BY="[Empty name]" NO="2" P_CHI2="3.4401537467587673E-6" P_Q="1.0" P_Z="0.05879832908413478" Q="0.0" RANDOM="YES" SCALE="100.0" SHOW_PARTICIPANTS="NO" SORT_BY="STUDY" STUDIES="9" SUBGROUPS="NO" SUBGROUP_TEST="YES" TAU2="0.26102062091729644" TOTALS="YES" TOTAL_1="0" TOTAL_2="0" WEIGHT="99.99999999999999" Z="1.8896982441062422">
<NAME>increased OS</NAME>
<GROUP_LABEL_1>increased postNLR</GROUP_LABEL_1>
<GROUP_LABEL_2>decreased postNLR</GROUP_LABEL_2>
<GRAPH_LABEL_1>increased postNLR</GRAPH_LABEL_1>
<GRAPH_LABEL_2>decreased postNLR</GRAPH_LABEL_2>
<EFFECT_MEASURE>Hazard Ratio</EFFECT_MEASURE>
<IV_DATA CI_END="2.5983468916810737" CI_START="1.0225756260204044" EFFECT_SIZE="1.6300325761710854" ESTIMABLE="YES" ESTIMATE="0.4886" LOG_CI_END="0.4146971309887431" LOG_CI_START="0.00969543672711459" LOG_EFFECT_SIZE="0.2121962838579288" MODIFIED="2020-10-14 23:40:40 +0800" MODIFIED_BY="[Empty name]" ORDER="39" SE="0.2379" STUDY_ID="STD-Al-Lawati-2020" TOTAL_1="0" TOTAL_2="0" WEIGHT="12.280974245078966"/>
<IV_DATA CI_END="3.7336555833676313" CI_START="1.5299150287825392" EFFECT_SIZE="2.3900158554478206" ESTIMABLE="YES" ESTIMATE="0.8713" LOG_CI_END="0.5721342533180045" LOG_CI_START="0.1846673108466021" LOG_EFFECT_SIZE="0.37840078208230327" MODIFIED="2020-10-14 23:40:47 +0800" MODIFIED_BY="[Empty name]" ORDER="40" SE="0.2276" STUDY_ID="STD-Dan-2013" TOTAL_1="0" TOTAL_2="0" WEIGHT="12.469205576198895"/>
<IV_DATA CI_END="0.9273206792608135" CI_START="0.10699810455855979" EFFECT_SIZE="0.31499453169676334" ESTIMABLE="YES" ESTIMATE="-1.1552" LOG_CI_END="-0.03277005533757243" LOG_CI_START="-0.9706239156517007" LOG_EFFECT_SIZE="-0.5016969854946365" MODIFIED="2020-10-14 23:40:47 +0800" MODIFIED_BY="[Empty name]" ORDER="41" SE="0.5509" STUDY_ID="STD-Guo-2018" TOTAL_1="0" TOTAL_2="0" WEIGHT="6.909774298379496"/>
<IV_DATA CI_END="3.7226398544420034" CI_START="1.1310732323184127" EFFECT_SIZE="2.0519693693915273" ESTIMABLE="YES" ESTIMATE="0.7188" LOG_CI_END="0.5708510225750522" LOG_CI_START="0.05349072460906266" LOG_EFFECT_SIZE="0.31217087359205736" MODIFIED="2020-10-14 23:40:47 +0800" MODIFIED_BY="[Empty name]" ORDER="42" SE="0.3039" STUDY_ID="STD-Jin-2016" TOTAL_1="0" TOTAL_2="0" WEIGHT="11.038238145400127"/>
<IV_DATA CI_END="0.5346921757543023" CI_START="0.09300184661955424" EFFECT_SIZE="0.22299632220773813" ESTIMABLE="YES" ESTIMATE="-1.5006" LOG_CI_END="-0.27189617096155094" LOG_CI_START="-1.0315084281264884" LOG_EFFECT_SIZE="-0.6517022995440197" MODIFIED="2020-10-14 23:40:47 +0800" MODIFIED_BY="[Empty name]" ORDER="43" SE="0.4462" STUDY_ID="STD-Li-2018" TOTAL_1="0" TOTAL_2="0" WEIGHT="8.477545961476125"/>
<IV_DATA CI_END="1.9744034505144172" CI_START="1.0619785210824375" EFFECT_SIZE="1.44802419054288" ESTIMABLE="YES" ESTIMATE="0.3702" LOG_CI_END="0.29543590133717407" LOG_CI_START="0.026115733063993625" LOG_EFFECT_SIZE="0.16077581720058384" MODIFIED="2020-10-14 23:40:47 +0800" MODIFIED_BY="[Empty name]" ORDER="44" SE="0.1582" STUDY_ID="STD-Min-2017" TOTAL_1="0" TOTAL_2="0" WEIGHT="13.636342407823637"/>
<IV_DATA CI_END="5.12748753501159" CI_START="1.3560610627699285" EFFECT_SIZE="2.6368894925778323" ESTIMABLE="YES" ESTIMATE="0.9696" LOG_CI_END="0.7099046132661936" LOG_CI_START="0.13227924604059238" LOG_EFFECT_SIZE="0.421091929653393" MODIFIED="2020-10-14 23:40:47 +0800" MODIFIED_BY="[Empty name]" ORDER="45" SE="0.3393" STUDY_ID="STD-Peng-2014" TOTAL_1="0" TOTAL_2="0" WEIGHT="10.370057893299078"/>
<IV_DATA CI_END="3.734167886946331" CI_START="1.7441633658909077" EFFECT_SIZE="2.552057763942276" ESTIMABLE="YES" ESTIMATE="0.9369" LOG_CI_END="0.5721938397874817" LOG_CI_START="0.24158716040283162" LOG_EFFECT_SIZE="0.40689050009515665" MODIFIED="2020-10-14 23:41:10 +0800" MODIFIED_BY="[Empty name]" ORDER="47" SE="0.1942" STUDY_ID="STD-Son-2015" TOTAL_1="0" TOTAL_2="0" WEIGHT="13.057245474678405"/>
<IV_DATA CI_END="2.77807551472972" CI_START="0.9800433955830137" EFFECT_SIZE="1.6500407754482138" ESTIMABLE="YES" ESTIMATE="0.5008" LOG_CI_END="0.44374404672365725" LOG_CI_START="-0.00875469364936016" LOG_EFFECT_SIZE="0.2174946765371485" MODIFIED="2020-10-14 23:41:10 +0800" MODIFIED_BY="[Empty name]" ORDER="48" SE="0.2658" STUDY_ID="STD-Zhou-2018" TOTAL_1="0" TOTAL_2="0" WEIGHT="11.760615997665258"/>
</IV_OUTCOME>
</COMPARISON>
<COMPARISON ID="CMP-005" MODIFIED="2021-02-16 21:02:51 +0800" MODIFIED_BY="[Empty name]" NO="5">
<NAME>Increased DFS</NAME>
<IV_OUTCOME CHI2="18.120733184058604" CI_END="2.4397349976342366" CI_START="1.5699937412320322" CI_STUDY="95" CI_TOTAL="95" DF="9" EFFECT_SIZE="1.95713276927001" ESTIMABLE="YES" I2="50.33313548307421" I2_Q="0.0" ID="CMP-005.01" LOG_CI_END="0.38734265612751456" LOG_CI_START="0.19589792110107457" LOG_DATA="YES" LOG_EFFECT_SIZE="0.29162028861429456" MODIFIED="2020-10-14 23:43:22 +0800" MODIFIED_BY="[Empty name]" NO="1" P_CHI2="0.03379843725102316" P_Q="1.0" P_Z="2.3569796153916505E-9" Q="0.0" RANDOM="YES" SCALE="100.0" SHOW_PARTICIPANTS="NO" SORT_BY="STUDY" STUDIES="10" SUBGROUPS="NO" SUBGROUP_TEST="YES" TAU2="0.05881657815671144" TOTALS="YES" TOTAL_1="0" TOTAL_2="0" WEIGHT="100.00000000000001" Z="5.9710731952618685">
<NAME>increased DFS</NAME>
<GROUP_LABEL_1>increased postNLR</GROUP_LABEL_1>
<GROUP_LABEL_2>decreased postNLR</GROUP_LABEL_2>
<GRAPH_LABEL_1>increased postNLR</GRAPH_LABEL_1>
<GRAPH_LABEL_2>decreased postNLR</GRAPH_LABEL_2>
<EFFECT_MEASURE>Hazard Ratio</EFFECT_MEASURE>
<IV_DATA CI_END="3.9907754161804463" CI_START="1.2799415951288706" EFFECT_SIZE="2.2600795233767954" ESTIMABLE="YES" ESTIMATE="0.8154" LOG_CI_END="0.6010572882305412" LOG_CI_START="0.10719015285728188" LOG_EFFECT_SIZE="0.35412372054391156" MODIFIED="2020-10-14 23:42:51 +0800" MODIFIED_BY="[Empty name]" ORDER="49" SE="0.2901" STUDY_ID="STD-Chang-2014" TOTAL_1="0" TOTAL_2="0" WEIGHT="8.845109306145345"/>
<IV_DATA CI_END="4.494329136711819" CI_START="1.2730092549979133" EFFECT_SIZE="2.3919286331412417" ESTIMABLE="YES" ESTIMATE="0.8721" LOG_CI_END="0.6526648742743665" LOG_CI_START="0.10483156106128531" LOG_EFFECT_SIZE="0.37874821766782596" MODIFIED="2020-10-14 23:43:01 +0800" MODIFIED_BY="[Empty name]" ORDER="50" SE="0.3218" STUDY_ID="STD-Chang-2017" TOTAL_1="0" TOTAL_2="0" WEIGHT="7.788456609056913"/>
<IV_DATA CI_END="2.3898285631395515" CI_START="1.195038458287896" EFFECT_SIZE="1.6899517867876195" ESTIMABLE="YES" ESTIMATE="0.5247" LOG_CI_END="0.3783667474950228" LOG_CI_START="0.07738188181424968" LOG_EFFECT_SIZE="0.22787431465463628" MODIFIED="2020-10-14 23:43:13 +0800" MODIFIED_BY="[Empty name]" ORDER="51" SE="0.1768" STUDY_ID="STD-Dan-2013" TOTAL_1="0" TOTAL_2="0" WEIGHT="14.039727041658196"/>
<IV_DATA CI_END="1.5684726012815111" CI_START="0.2279788812546833" EFFECT_SIZE="0.5979787863451193" ESTIMABLE="YES" ESTIMATE="-0.5142" LOG_CI_END="0.19547693666705704" LOG_CI_START="-0.6421053818563612" LOG_EFFECT_SIZE="-0.2233142225946521" MODIFIED="2020-10-14 23:43:13 +0800" MODIFIED_BY="[Empty name]" ORDER="52" SE="0.492" STUDY_ID="STD-Guo-2018" TOTAL_1="0" TOTAL_2="0" WEIGHT="4.2030823923389145"/>
<IV_DATA CI_END="3.3392809652690194" CI_START="1.32451253819623" EFFECT_SIZE="2.1030738234923723" ESTIMABLE="YES" ESTIMATE="0.7434" LOG_CI_END="0.5236529618912619" LOG_CI_START="0.12205607380249286" LOG_EFFECT_SIZE="0.3228545178468774" MODIFIED="2020-10-14 23:43:13 +0800" MODIFIED_BY="[Empty name]" ORDER="53" SE="0.2359" STUDY_ID="STD-Jin-2016" TOTAL_1="0" TOTAL_2="0" WEIGHT="11.048107035778026"/>
<IV_DATA CI_END="3.56030332225361" CI_START="1.8021028911893877" EFFECT_SIZE="2.532988928231707" ESTIMABLE="YES" ESTIMATE="0.9294" LOG_CI_END="0.5514869995373027" LOG_CI_START="0.2557795834244618" LOG_EFFECT_SIZE="0.40363329148088223" MODIFIED="2020-10-14 23:43:22 +0800" MODIFIED_BY="[Empty name]" ORDER="54" SE="0.1737" STUDY_ID="STD-Min-2017" TOTAL_1="0" TOTAL_2="0" WEIGHT="14.211152620929496"/>
<IV_DATA CI_END="3.5994474080281713" CI_START="1.56301971369711" EFFECT_SIZE="2.371920584076119" ESTIMABLE="YES" ESTIMATE="0.8637" LOG_CI_END="0.55623583241596" LOG_CI_START="0.19396445562371728" LOG_EFFECT_SIZE="0.3751001440198386" MODIFIED="2020-10-14 23:43:22 +0800" MODIFIED_BY="[Empty name]" ORDER="55" SE="0.2128" STUDY_ID="STD-Peng-2014" TOTAL_1="0" TOTAL_2="0" WEIGHT="12.148134298014776"/>
<IV_DATA CI_END="1.3082882419777282" CI_START="0.14200122463300952" EFFECT_SIZE="0.4310203388864666" ESTIMABLE="YES" ESTIMATE="-0.8416" LOG_CI_END="0.11670343826143917" LOG_CI_START="-0.8477079102009927" LOG_EFFECT_SIZE="-0.3655022359697767" MODIFIED="2020-10-14 23:43:22 +0800" MODIFIED_BY="[Empty name]" ORDER="56" SE="0.5665" STUDY_ID="STD-Pu-2019" TOTAL_1="0" TOTAL_2="0" WEIGHT="3.330251653184483"/>
<IV_DATA CI_END="3.7064566238031516" CI_START="1.608856483087985" EFFECT_SIZE="2.441957568937287" ESTIMABLE="YES" ESTIMATE="0.8928" LOG_CI_END="0.568958921993666" LOG_CI_START="0.20651730489278042" LOG_EFFECT_SIZE="0.38773811344322323" MODIFIED="2020-10-14 23:43:22 +0800" MODIFIED_BY="[Empty name]" ORDER="57" SE="0.2129" STUDY_ID="STD-Son-2015" TOTAL_1="0" TOTAL_2="0" WEIGHT="12.143168566896247"/>
<IV_DATA CI_END="2.9027437324311114" CI_START="1.269906906303453" EFFECT_SIZE="1.9199516434127528" ESTIMABLE="YES" ESTIMATE="0.6523" LOG_CI_END="0.4628086960095043" LOG_CI_START="0.10377188508147805" LOG_EFFECT_SIZE="0.28329029054549115" MODIFIED="2020-10-14 23:43:22 +0800" MODIFIED_BY="[Empty name]" ORDER="58" SE="0.2109" STUDY_ID="STD-Zhou-2018" TOTAL_1="0" TOTAL_2="0" WEIGHT="12.242810475997612"/>
</IV_OUTCOME>
<IV_OUTCOME CHI2="10.175873704940106" CI_END="2.579496276879675" CI_START="1.5650140270340436" CI_STUDY="95" CI_TOTAL="95" DF="5" EFFECT_SIZE="2.009215731572591" ESTIMABLE="YES" I2="50.86417004593288" I2_Q="21.464676827326425" ID="CMP-005.02" LOG_CI_END="0.4115349053701026" LOG_CI_START="0.19451823442954855" LOG_DATA="YES" LOG_EFFECT_SIZE="0.3030265698998256" MODIFIED="2020-10-16 21:47:12 +0800" MODIFIED_BY="[Empty name]" NO="2" P_CHI2="0.07040263581295758" P_Q="0.2799030488163129" P_Z="4.412147665524051E-8" Q="2.5466247787669403" RANDOM="YES" SCALE="100.0" SHOW_PARTICIPANTS="NO" SORT_BY="STUDY" STUDIES="6" SUBGROUPS="YES" SUBGROUP_TEST="YES" TAU2="0.047370410111565855" TOTALS="YES" TOTAL_1="0" TOTAL_2="0" WEIGHT="100.0" Z="5.473507272858834">
<NAME>DFS subgroup</NAME>
<GROUP_LABEL_1>increased postNLR</GROUP_LABEL_1>
<GROUP_LABEL_2>decreased postNLR</GROUP_LABEL_2>
<GRAPH_LABEL_1>increased postNLR</GRAPH_LABEL_1>
<GRAPH_LABEL_2>decreased postNLR</GRAPH_LABEL_2>
<EFFECT_MEASURE>Hazard Ratio</EFFECT_MEASURE>
<IV_SUBGROUP CHI2="4.748757262483745" CI_END="3.613853708609272" CI_START="0.37632890131038066" DF="1" EFFECT_SIZE="1.1661893481152072" ESTIMABLE="YES" I2="78.94185900171765" ID="CMP-005.02.01" LOG_CI_END="0.5579705680285468" LOG_CI_START="-0.4244324274477845" LOG_EFFECT_SIZE="0.0667690702903812" MODIFIED="2020-10-16 21:45:55 +0800" MODIFIED_BY="[Empty name]" NO="1" P_CHI2="0.02931955265271924" P_Z="0.7899172221247313" STUDIES="2" TAU2="0.5370897200000004" TOTAL_1="0" TOTAL_2="0" WEIGHT="23.30686835075209" Z="0.266418106730057">
<NAME>colorectal cancer</NAME>
<IV_DATA CI_END="1.5684726012815111" CI_START="0.2279788812546833" EFFECT_SIZE="0.5979787863451193" ESTIMABLE="YES" ESTIMATE="-0.5142" LOG_CI_END="0.19547693666705704" LOG_CI_START="-0.6421053818563612" LOG_EFFECT_SIZE="-0.2233142225946521" MODIFIED="2020-10-16 21:45:48 +0800" MODIFIED_BY="[Empty name]" ORDER="88" SE="0.492" STUDY_ID="STD-Guo-2018" TOTAL_1="0" TOTAL_2="0" WEIGHT="5.614501939164666"/>
<IV_DATA CI_END="2.9027437324311114" CI_START="1.269906906303453" EFFECT_SIZE="1.9199516434127528" ESTIMABLE="YES" ESTIMATE="0.6523" LOG_CI_END="0.4628086960095043" LOG_CI_START="0.10377188508147805" LOG_EFFECT_SIZE="0.28329029054549115" MODIFIED="2020-10-16 21:45:55 +0800" MODIFIED_BY="[Empty name]" ORDER="89" SE="0.2109" STUDY_ID="STD-Zhou-2018" TOTAL_1="0" TOTAL_2="0" WEIGHT="17.692366411587425"/>
</IV_SUBGROUP>
<IV_SUBGROUP CHI2="0.01774296306794472" CI_END="3.2496967177554" CI_START="1.917428637285315" DF="1" EFFECT_SIZE="2.496209436148397" ESTIMABLE="YES" I2="0.0" ID="CMP-005.02.02" LOG_CI_END="0.5118428317630959" LOG_CI_START="0.28271920938246253" LOG_EFFECT_SIZE="0.39728102057277914" MODIFIED="2020-10-16 21:46:36 +0800" MODIFIED_BY="[Empty name]" NO="2" P_CHI2="0.8940330699777054" P_Z="1.0695046196055858E-11" STUDIES="2" TAU2="0.0" TOTAL_1="0" TOTAL_2="0" WEIGHT="38.48733666796505" Z="6.796824211956768">
<NAME>gastric cancer</NAME>
<IV_DATA CI_END="3.56030332225361" CI_START="1.8021028911893877" EFFECT_SIZE="2.532988928231707" ESTIMABLE="YES" ESTIMATE="0.9294" LOG_CI_END="0.5514869995373027" LOG_CI_START="0.2557795834244618" LOG_EFFECT_SIZE="0.40363329148088223" MODIFIED="2020-10-16 21:46:29 +0800" MODIFIED_BY="[Empty name]" ORDER="90" SE="0.1737" STUDY_ID="STD-Min-2017" TOTAL_1="0" TOTAL_2="0" WEIGHT="20.956745490440813"/>
<IV_DATA CI_END="3.7064566238031516" CI_START="1.608856483087985" EFFECT_SIZE="2.441957568937287" ESTIMABLE="YES" ESTIMATE="0.8928" LOG_CI_END="0.568958921993666" LOG_CI_START="0.20651730489278042" LOG_EFFECT_SIZE="0.38773811344322323" MODIFIED="2020-10-16 21:46:36 +0800" MODIFIED_BY="[Empty name]" ORDER="91" SE="0.2129" STUDY_ID="STD-Son-2015" TOTAL_1="0" TOTAL_2="0" WEIGHT="17.53059117752424"/>
</IV_SUBGROUP>
<IV_SUBGROUP CHI2="1.5014094208048694" CI_END="2.7271134449918337" CI_START="1.4102723545849436" DF="1" EFFECT_SIZE="1.961115167268075" ESTIMABLE="YES" I2="33.3959154549647" ID="CMP-005.02.03" LOG_CI_END="0.4357032045016518" LOG_CI_START="0.14930299256402593" LOG_EFFECT_SIZE="0.29250309853283885" MODIFIED="2020-10-16 21:47:12 +0800" MODIFIED_BY="[Empty name]" NO="3" P_CHI2="0.22045500204651158" P_Z="6.242341901209246E-5" STUDIES="2" TAU2="0.019189459999999985" TOTAL_1="0" TOTAL_2="0" WEIGHT="38.20579498128285" Z="4.003457501739496">
<NAME>small hepatocellular carcinoma</NAME>
<IV_DATA CI_END="2.3898285631395515" CI_START="1.195038458287896" EFFECT_SIZE="1.6899517867876195" ESTIMABLE="YES" ESTIMATE="0.5247" LOG_CI_END="0.3783667474950228" LOG_CI_START="0.07738188181424968" LOG_EFFECT_SIZE="0.22787431465463628" MODIFIED="2020-10-16 21:47:04 +0800" MODIFIED_BY="[Empty name]" ORDER="92" SE="0.1768" STUDY_ID="STD-Dan-2013" TOTAL_1="0" TOTAL_2="0" WEIGHT="20.66714937273652"/>
<IV_DATA CI_END="3.5994474080281713" CI_START="1.56301971369711" EFFECT_SIZE="2.371920584076119" ESTIMABLE="YES" ESTIMATE="0.8637" LOG_CI_END="0.55623583241596" LOG_CI_START="0.19396445562371728" LOG_EFFECT_SIZE="0.3751001440198386" MODIFIED="2020-10-16 21:47:12 +0800" MODIFIED_BY="[Empty name]" ORDER="93" SE="0.2128" STUDY_ID="STD-Peng-2014" TOTAL_1="0" TOTAL_2="0" WEIGHT="17.53864560854633"/>
</IV_SUBGROUP>
</IV_OUTCOME>
<IV_OUTCOME CHI2="48.47700673955863" CI_END="2.276031447883939" CI_START="1.529555090046614" CI_STUDY="95" CI_TOTAL="95" DF="18" EFFECT_SIZE="1.8658283646190619" ESTIMABLE="YES" I2="62.86899457983349" I2_Q="0.0" ID="CMP-005.03" LOG_CI_END="0.35717825840322165" LOG_CI_START="0.18456512360405006" LOG_DATA="YES" LOG_EFFECT_SIZE="0.27087169100363584" MODIFIED="2021-02-16 19:41:40 +0800" MODIFIED_BY="[Empty name]" NO="3" P_CHI2="1.2783962823381678E-4" P_Q="0.8133337537479125" P_Z="7.684382021114625E-10" Q="0.41322768756658" RANDOM="YES" SCALE="100.0" SHOW_PARTICIPANTS="NO" SORT_BY="STUDY" STUDIES="19" SUBGROUPS="YES" SUBGROUP_TEST="YES" TAU2="0.08796980911465489" TOTALS="YES" TOTAL_1="0" TOTAL_2="0" WEIGHT="100.0" Z="6.151313565057116">
<NAME>OS operation</NAME>
<GROUP_LABEL_1>increased postNLR</GROUP_LABEL_1>
<GROUP_LABEL_2>decreased postNLR</GROUP_LABEL_2>
<GRAPH_LABEL_1>low postNLR</GRAPH_LABEL_1>
<GRAPH_LABEL_2>high postNLR</GRAPH_LABEL_2>
<EFFECT_MEASURE>Hazard Ratio</EFFECT_MEASURE>
<IV_SUBGROUP CHI2="25.471846903243012" CI_END="2.812086827607705" CI_START="1.349638518052121" DF="7" EFFECT_SIZE="1.94815315071643" ESTIMABLE="YES" I2="72.51867904753787" ID="CMP-005.03.01" LOG_CI_END="0.44902872608062366" LOG_CI_START="0.1302174643193471" LOG_EFFECT_SIZE="0.2896230951999854" MODIFIED="2021-02-16 19:21:59 +0800" MODIFIED_BY="[Empty name]" NO="1" P_CHI2="6.25637266898349E-4" P_Z="3.6937990330455206E-4" STUDIES="8" TAU2="0.14835692050953284" TOTAL_1="0" TOTAL_2="0" WEIGHT="40.834151317560355" Z="3.5610463228117673">
<NAME>curative resection</NAME>
<IV_DATA CI_END="3.0369447464848944" CI_START="0.8219694973627665" EFFECT_SIZE="1.5799607421662993" ESTIMABLE="YES" ESTIMATE="0.4574" LOG_CI_END="0.4824368905303803" LOG_CI_START="-0.08514429848528558" LOG_EFFECT_SIZE="0.1986462960225474" MODIFIED="2021-02-16 19:21:47 +0800" MODIFIED_BY="[Empty name]" ORDER="178" SE="0.3334" STUDY_ID="STD-Albisinni-2019" TOTAL_1="0" TOTAL_2="0" WEIGHT="5.162930628838354"/>
<IV_DATA CI_END="9.58658279481843" CI_START="1.7732880961239161" EFFECT_SIZE="4.123078116232806" ESTIMABLE="YES" ESTIMATE="1.4166" LOG_CI_END="0.9816638274181421" LOG_CI_START="0.2487792987101511" LOG_EFFECT_SIZE="0.6152215630641465" MODIFIED="2021-02-16 19:21:49 +0800" MODIFIED_BY="[Empty name]" ORDER="180" SE="0.4305" STUDY_ID="STD-He-2017" TOTAL_1="0" TOTAL_2="0" WEIGHT="3.7616913458093992"/>
<IV_DATA CI_END="2.005300404811874" CI_START="1.0298427520028328" EFFECT_SIZE="1.4370609198930486" ESTIMABLE="YES" ESTIMATE="0.3626" LOG_CI_END="0.30217944148464465" LOG_CI_START="0.012770916791593553" LOG_EFFECT_SIZE="0.15747517913811912" MODIFIED="2021-02-16 19:21:50 +0800" MODIFIED_BY="[Empty name]" ORDER="181" SE="0.17" STUDY_ID="STD-Jang-2017" TOTAL_1="0" TOTAL_2="0" WEIGHT="8.796715550140139"/>
<IV_DATA CI_END="1.3056679564694693" CI_START="1.1400649633014095" EFFECT_SIZE="1.220059953803989" ESTIMABLE="YES" ESTIMATE="0.1989" LOG_CI_END="0.11583274584579081" LOG_CI_START="0.0569295990553228" LOG_EFFECT_SIZE="0.08638117245055676" MODIFIED="2021-02-16 19:21:52 +0800" MODIFIED_BY="[Empty name]" ORDER="182" SE="0.0346" STUDY_ID="STD-Kang-2016" TOTAL_1="0" TOTAL_2="0" WEIGHT="11.529723140626832"/>
<IV_DATA CI_END="5.464082909580339" CI_START="0.6399301200946743" EFFECT_SIZE="1.869928135660567" ESTIMABLE="YES" ESTIMATE="0.6259" LOG_CI_END="0.737517280516093" LOG_CI_START="-0.1938674480696024" LOG_EFFECT_SIZE="0.2718249162232453" MODIFIED="2021-02-16 19:21:54 +0800" MODIFIED_BY="[Empty name]" ORDER="183" SE="0.5471" STUDY_ID="STD-Li-2018" TOTAL_1="0" TOTAL_2="0" WEIGHT="2.654535863577195"/>
<IV_DATA CI_END="3.467193779850875" CI_START="0.7199701272231889" EFFECT_SIZE="1.5799607421662993" ESTIMABLE="YES" ESTIMATE="0.4574" LOG_CI_END="0.5399781148517047" LOG_CI_START="-0.14268552280660987" LOG_EFFECT_SIZE="0.1986462960225474" MODIFIED="2021-02-16 19:21:55 +0800" MODIFIED_BY="[Empty name]" ORDER="184" SE="0.401" STUDY_ID="STD-Miyatani-2018" TOTAL_1="0" TOTAL_2="0" WEIGHT="4.1326008901107505"/>
<IV_DATA CI_END="10.292479047451668" CI_START="2.1097860854610344" EFFECT_SIZE="4.659928012235035" ESTIMABLE="YES" ESTIMATE="1.539" LOG_CI_END="1.0125199915708707" LOG_CI_START="0.3242384237273383" LOG_EFFECT_SIZE="0.6683792076491045" MODIFIED="2021-02-16 19:21:58 +0800" MODIFIED_BY="[Empty name]" ORDER="185" SE="0.4043" STUDY_ID="STD-Nishihara-2019" TOTAL_1="0" TOTAL_2="0" WEIGHT="4.088921059406999"/>
<IV_DATA CI_END="155.29179649041498" CI_START="1.5899365263005232" EFFECT_SIZE="15.71318234715483" ESTIMABLE="YES" ESTIMATE="2.7545" LOG_CI_END="2.191148514112031" LOG_CI_START="0.20137978669298348" LOG_EFFECT_SIZE="1.1962641504025073" MODIFIED="2021-02-16 19:21:59 +0800" MODIFIED_BY="[Empty name]" ORDER="186" SE="1.1688" STUDY_ID="STD-Shibutani-2015" TOTAL_1="0" TOTAL_2="0" WEIGHT="0.7070328390506826"/>
</IV_SUBGROUP>
<IV_SUBGROUP CHI2="3.2913764953588585" CI_END="2.4138996848629217" CI_START="1.5162117497588132" DF="5" EFFECT_SIZE="1.9131082209138766" ESTIMABLE="YES" I2="0.0" ID="CMP-005.03.02" LOG_CI_END="0.38271921803319414" LOG_CI_START="0.18075985784612808" LOG_EFFECT_SIZE="0.2817395379396611" MODIFIED="2021-02-16 19:20:40 +0800" MODIFIED_BY="[Empty name]" NO="2" P_CHI2="0.6551622582599803" P_Z="4.540637755863042E-8" STUDIES="6" TAU2="0.0" TOTAL_1="0" TOTAL_2="0" WEIGHT="33.75149647944594" Z="5.4684204472742834">
<NAME>resection</NAME>
<IV_DATA CI_END="6.442729040612598" CI_START="1.1558636177624153" EFFECT_SIZE="2.7289038270238573" ESTIMABLE="YES" ESTIMATE="1.0039" LOG_CI_END="0.8090698667737458" LOG_CI_START="0.06290659399160313" LOG_EFFECT_SIZE="0.43598823038267454" MODIFIED="2021-02-16 19:17:30 +0800" MODIFIED_BY="[Empty name]" ORDER="198" SE="0.4383" STUDY_ID="STD-Guo-2018" TOTAL_1="0" TOTAL_2="0" WEIGHT="3.6706747488477562"/>
<IV_DATA CI_END="2.5893830730801364" CI_START="1.043708617386108" EFFECT_SIZE="1.64394690519112" ESTIMABLE="YES" ESTIMATE="0.4971" LOG_CI_END="0.41319630467131013" LOG_CI_START="0.018579269236902833" LOG_EFFECT_SIZE="0.21588778695410651" MODIFIED="2021-02-16 19:17:46 +0800" MODIFIED_BY="[Empty name]" ORDER="199" SE="0.2318" STUDY_ID="STD-Hoshimoto-2020" TOTAL_1="0" TOTAL_2="0" WEIGHT="7.255207167513273"/>
<IV_DATA CI_END="5.014857165999426" CI_START="1.5047022834818693" EFFECT_SIZE="2.746974158781759" ESTIMABLE="YES" ESTIMATE="1.0105" LOG_CI_END="0.7002585678845182" LOG_CI_START="0.1774505800419537" LOG_EFFECT_SIZE="0.43885457396323596" MODIFIED="2021-02-16 19:17:59 +0800" MODIFIED_BY="[Empty name]" ORDER="201" SE="0.3071" STUDY_ID="STD-Jin-2016" TOTAL_1="0" TOTAL_2="0" WEIGHT="5.640055032708375"/>
<IV_DATA CI_END="3.663900142714822" CI_START="0.655781127499774" EFFECT_SIZE="1.5500698586309292" ESTIMABLE="YES" ESTIMATE="0.4383" LOG_CI_END="0.5639436287351955" LOG_CI_START="-0.18324108589880495" LOG_EFFECT_SIZE="0.19035127141819524" MODIFIED="2021-02-16 19:18:22 +0800" MODIFIED_BY="[Empty name]" ORDER="204" SE="0.4389" STUDY_ID="STD-Paik-2014" TOTAL_1="0" TOTAL_2="0" WEIGHT="3.663789756876148"/>
<IV_DATA CI_END="2.584250169113744" CI_START="1.0130490089370714" EFFECT_SIZE="1.6180148555146636" ESTIMABLE="YES" ESTIMATE="0.4812" LOG_CI_END="0.4123345533658739" LOG_CI_START="0.005630456017815675" LOG_EFFECT_SIZE="0.20898250469184482" MODIFIED="2021-02-16 19:18:22 +0800" MODIFIED_BY="[Empty name]" ORDER="205" SE="0.2389" STUDY_ID="STD-Pu-2019" TOTAL_1="0" TOTAL_2="0" WEIGHT="7.088038248625508"/>
<IV_DATA CI_END="3.5172180409399" CI_START="1.2301420519956157" EFFECT_SIZE="2.0800667821485463" ESTIMABLE="YES" ESTIMATE="0.7324" LOG_CI_END="0.546199292127523" LOG_CI_START="0.08995526496436024" LOG_EFFECT_SIZE="0.31807727854594164" MODIFIED="2021-02-16 19:18:34 +0800" MODIFIED_BY="[Empty name]" ORDER="206" SE="0.268" STUDY_ID="STD-Zhou-2018" TOTAL_1="0" TOTAL_2="0" WEIGHT="6.433731524874882"/>
</IV_SUBGROUP>
<IV_SUBGROUP CHI2="3.7292626748989917" CI_END="2.244365242152215" CI_START="1.332527910062304" DF="4" EFFECT_SIZE="1.7293580674752027" ESTIMABLE="YES" I2="0.0" ID="CMP-005.03.03" LOG_CI_END="0.35109353428806617" LOG_CI_START="0.12467631417823988" LOG_EFFECT_SIZE="0.23788492423315302" MODIFIED="2021-02-16 19:24:36 +0800" MODIFIED_BY="[Empty name]" NO="3" P_CHI2="0.4438842446069684" P_Z="3.81401768094124E-5" STUDIES="5" TAU2="0.0" TOTAL_1="0" TOTAL_2="0" WEIGHT="25.41435220299372" Z="4.118466640795798">
<NAME>mixed</NAME>
<IV_DATA CI_END="3.5801677740095625" CI_START="1.1622878374885015" EFFECT_SIZE="2.039898394503902" ESTIMABLE="YES" ESTIMATE="0.7129" LOG_CI_END="0.5539033790514919" LOG_CI_START="0.0653136932461646" LOG_EFFECT_SIZE="0.3096085361488282" MODIFIED="2021-02-16 19:23:37 +0800" MODIFIED_BY="[Empty name]" ORDER="207" SE="0.287" STUDY_ID="STD-Bojaxhiu-2018" TOTAL_1="0" TOTAL_2="0" WEIGHT="6.035444726449868"/>
<IV_DATA CI_END="2.3191229221983027" CI_START="1.0900362325690092" EFFECT_SIZE="1.5899459151107844" ESTIMABLE="YES" ESTIMATE="0.4637" LOG_CI_END="0.3653237684817191" LOG_CI_START="0.03744093403535658" LOG_EFFECT_SIZE="0.20138235125853787" MODIFIED="2021-02-16 19:23:47 +0800" MODIFIED_BY="[Empty name]" ORDER="208" SE="0.1926" STUDY_ID="STD-Kim-2019" TOTAL_1="0" TOTAL_2="0" WEIGHT="8.22031750845673"/>
<IV_DATA CI_END="16.518677393650083" CI_START="1.1736379644411887" EFFECT_SIZE="4.403061084239482" ESTIMABLE="YES" ESTIMATE="1.4823" LOG_CI_END="1.217975271577932" LOG_CI_START="0.06953414947244842" LOG_EFFECT_SIZE="0.6437547105251902" MODIFIED="2021-02-16 19:23:58 +0800" MODIFIED_BY="[Empty name]" ORDER="209" SE="0.6746" STUDY_ID="STD-Lin-2018" TOTAL_1="0" TOTAL_2="0" WEIGHT="1.8931241322712924"/>
<IV_DATA CI_END="3.610290373334986" CI_START="1.0000117951326943" EFFECT_SIZE="1.9000876182926418" ESTIMABLE="YES" ESTIMATE="0.6419" LOG_CI_END="0.5575421333365627" LOG_CI_START="5.122530832060975E-6" LOG_EFFECT_SIZE="0.27877362793369737" MODIFIED="2021-02-16 19:24:05 +0800" MODIFIED_BY="[Empty name]" ORDER="210" SE="0.3275" STUDY_ID="STD-Lin-2019" TOTAL_1="0" TOTAL_2="0" WEIGHT="5.2660514269614795"/>
<IV_DATA CI_END="2.464865372643863" CI_START="0.4917734232349056" EFFECT_SIZE="1.1009792378234267" ESTIMABLE="YES" ESTIMATE="0.0962" LOG_CI_END="0.39179320372904164" LOG_CI_START="-0.30823494541085594" LOG_EFFECT_SIZE="0.04177912915909279" MODIFIED="2021-02-16 19:24:23 +0800" MODIFIED_BY="[Empty name]" ORDER="212" SE="0.4112" STUDY_ID="STD-Zhou-2016" TOTAL_1="0" TOTAL_2="0" WEIGHT="3.9994144088543475"/>
</IV_SUBGROUP>
</IV_OUTCOME>
<IV_OUTCOME CHI2="43.120929640057724" CI_END="2.2226931065418727" CI_START="1.2789439592161815" CI_STUDY="95" CI_TOTAL="95" DF="14" EFFECT_SIZE="1.6860308187584165" ESTIMABLE="YES" I2="67.53316749693975" I2_Q="36.9752556242749" ID="CMP-005.04" LOG_CI_END="0.3468795025836995" LOG_CI_START="0.10685151497404723" LOG_DATA="YES" LOG_EFFECT_SIZE="0.22686550877887335" MODIFIED="2021-02-16 20:01:18 +0800" MODIFIED_BY="[Empty name]" NO="4" P_CHI2="8.193809692591536E-5" P_Q="0.20460422279838975" P_Z="2.114158930180912E-4" Q="3.1733567820234256" RANDOM="YES" SCALE="100.0" SHOW_PARTICIPANTS="NO" SORT_BY="STUDY" STUDIES="15" SUBGROUPS="YES" SUBGROUP_TEST="YES" TAU2="0.18395307046293982" TOTALS="YES" TOTAL_1="0" TOTAL_2="0" WEIGHT="100.0" Z="3.7049698326351903">
<NAME>DFS operation</NAME>
<GROUP_LABEL_1>low postNLR</GROUP_LABEL_1>
<GROUP_LABEL_2>high postNLR</GROUP_LABEL_2>
<GRAPH_LABEL_1>low postNLR</GRAPH_LABEL_1>
<GRAPH_LABEL_2>high postNLR</GRAPH_LABEL_2>
<EFFECT_MEASURE>Hazard Ratio</EFFECT_MEASURE>
<IV_SUBGROUP CHI2="1.5667582672652602" CI_END="3.7010199249543656" CI_START="1.636465189453835" DF="2" EFFECT_SIZE="2.4610140740481077" ESTIMABLE="YES" I2="0.0" ID="CMP-005.04.01" LOG_CI_END="0.568321423186017" LOG_CI_START="0.21390677152064752" LOG_EFFECT_SIZE="0.39111409735333225" MODIFIED="2021-02-16 19:51:53 +0800" MODIFIED_BY="[Empty name]" NO="1" P_CHI2="0.45685976203093526" P_Z="1.5195555777904096E-5" STUDIES="3" TAU2="0.0" TOTAL_1="0" TOTAL_2="0" WEIGHT="18.900668934373662" Z="4.3258343923219185">
<NAME>curative resection</NAME>
<IV_DATA CI_END="3.4783849696773173" CI_START="0.9522115077219351" EFFECT_SIZE="1.819933569230964" ESTIMABLE="YES" ESTIMATE="0.5988" LOG_CI_END="0.5413776457961771" LOG_CI_START="-0.02126657426884269" LOG_EFFECT_SIZE="0.26005553576366724" MODIFIED="2021-02-16 19:51:32 +0800" MODIFIED_BY="[Empty name]" ORDER="213" SE="0.3305" STUDY_ID="STD-Albisinni-2019" TOTAL_1="0" TOTAL_2="0" WEIGHT="6.780468659561566"/>
<IV_DATA CI_END="5.729188244861042" CI_START="1.228539599976478" EFFECT_SIZE="2.6530236777178464" ESTIMABLE="YES" ESTIMATE="0.9757" LOG_CI_END="0.7580930921677982" LOG_CI_START="0.08938915981820746" LOG_EFFECT_SIZE="0.42374112599300284" MODIFIED="2021-02-16 19:51:44 +0800" MODIFIED_BY="[Empty name]" ORDER="214" SE="0.3928" STUDY_ID="STD-Hayama-2020" TOTAL_1="0" TOTAL_2="0" WEIGHT="5.877162536412998"/>
<IV_DATA CI_END="6.857334388582916" CI_START="1.6288613409406385" EFFECT_SIZE="3.342102165922748" ESTIMABLE="YES" ESTIMATE="1.2066" LOG_CI_END="0.8361553277613513" LOG_CI_START="0.2118841159675759" LOG_EFFECT_SIZE="0.5240197218644637" MODIFIED="2021-02-16 19:51:53 +0800" MODIFIED_BY="[Empty name]" ORDER="215" SE="0.3667" STUDY_ID="STD-He-2017" TOTAL_1="0" TOTAL_2="0" WEIGHT="6.243037738399098"/>
</IV_SUBGROUP>
<IV_SUBGROUP CHI2="24.322060740817786" CI_END="2.3655328634784207" CI_START="1.010209947990357" DF="7" EFFECT_SIZE="1.5458605470688538" ESTIMABLE="YES" I2="71.21954395808059" ID="CMP-005.04.02" LOG_CI_END="0.37392898592007046" LOG_CI_START="0.004411640889898117" LOG_EFFECT_SIZE="0.18917031340498433" MODIFIED="2021-02-16 19:56:30 +0800" MODIFIED_BY="[Empty name]" NO="2" P_CHI2="9.99930587157083E-4" P_Z="0.04477482744870504" STUDIES="8" TAU2="0.2466755291422469" TOTAL_1="0" TOTAL_2="0" WEIGHT="51.25812100945422" Z="2.006763721403386">
<NAME>resection</NAME>
<IV_DATA CI_END="2.9852699724514866" CI_START="1.0258379740132524" EFFECT_SIZE="1.7499723713311106" ESTIMABLE="YES" ESTIMATE="0.5596" LOG_CI_END="0.474983612599108" LOG_CI_START="0.011078771547011486" LOG_EFFECT_SIZE="0.2430311920730597" MODIFIED="2021-02-16 19:55:53 +0800" MODIFIED_BY="[Empty name]" ORDER="216" SE="0.2725" STUDY_ID="STD-Cui-2020" TOTAL_1="0" TOTAL_2="0" WEIGHT="7.698871258175517"/>
<IV_DATA CI_END="1.1273770492220723" CI_START="0.36902394730735955" EFFECT_SIZE="0.6450032006181462" ESTIMABLE="YES" ESTIMATE="-0.4385" LOG_CI_END="0.0520691893473365" LOG_CI_START="-0.4329454499764884" LOG_EFFECT_SIZE="-0.1904381303145759" MODIFIED="2021-02-16 19:56:04 +0800" MODIFIED_BY="[Empty name]" ORDER="217" SE="0.2849" STUDY_ID="STD-Guo-2018" TOTAL_1="0" TOTAL_2="0" WEIGHT="7.498160132849344"/>
<IV_DATA CI_END="1.4083316711630145" CI_START="0.2999901038906906" EFFECT_SIZE="0.6499888955549492" ESTIMABLE="YES" ESTIMATE="-0.4308" LOG_CI_END="0.14870494599433975" LOG_CI_START="-0.5228930716021816" LOG_EFFECT_SIZE="-0.18709406280392088" MODIFIED="2021-02-16 19:56:09 +0800" MODIFIED_BY="[Empty name]" ORDER="218" SE="0.3945" STUDY_ID="STD-Jakubowska-2020" TOTAL_1="0" TOTAL_2="0" WEIGHT="5.853998698154873"/>
<IV_DATA CI_END="4.137411115517663" CI_START="1.4329420984201295" EFFECT_SIZE="2.434886150499988" ESTIMABLE="YES" ESTIMATE="0.8899" LOG_CI_END="0.6167286768853223" LOG_CI_START="0.15622864200608527" LOG_EFFECT_SIZE="0.3864786594457038" MODIFIED="2021-02-16 19:56:21 +0800" MODIFIED_BY="[Empty name]" ORDER="219" SE="0.2705" STUDY_ID="STD-Jin-2016" TOTAL_1="0" TOTAL_2="0" WEIGHT="7.731388628328192"/>
<IV_DATA CI_END="11.286933054367989" CI_START="1.538417530117731" EFFECT_SIZE="4.167015199408922" ESTIMABLE="YES" ESTIMATE="1.4272" LOG_CI_END="1.0525759491427538" LOG_CI_START="0.18707422000188828" LOG_EFFECT_SIZE="0.6198250845723211" MODIFIED="2021-02-16 19:56:23 +0800" MODIFIED_BY="[Empty name]" ORDER="220" SE="0.5084" STUDY_ID="STD-Kim-2012" TOTAL_1="0" TOTAL_2="0" WEIGHT="4.493250764714023"/>
<IV_DATA CI_END="2.652436413528278" CI_START="0.40000484520339474" EFFECT_SIZE="1.0300424345653076" ESTIMABLE="YES" ESTIMATE="0.0296" LOG_CI_END="0.42364498141982576" LOG_CI_START="-0.3979347480911532" LOG_EFFECT_SIZE="0.012855116664336209" MODIFIED="2021-02-16 19:56:25 +0800" MODIFIED_BY="[Empty name]" ORDER="221" SE="0.4826" STUDY_ID="STD-Ohno-2012" TOTAL_1="0" TOTAL_2="0" WEIGHT="4.76884373596855"/>
<IV_DATA CI_END="10.005350975547902" CI_START="1.1405150430917737" EFFECT_SIZE="3.378054661935673" ESTIMABLE="YES" ESTIMATE="1.2173" LOG_CI_END="1.0002323277618588" LOG_CI_START="0.05710101787979822" LOG_EFFECT_SIZE="0.5286666728208285" MODIFIED="2021-02-16 19:56:28 +0800" MODIFIED_BY="[Empty name]" ORDER="222" SE="0.554" STUDY_ID="STD-Pu-2019" TOTAL_1="0" TOTAL_2="0" WEIGHT="4.049797462346416"/>
<IV_DATA CI_END="2.526738800508248" CI_START="1.2399493604143674" EFFECT_SIZE="1.7700362029134793" ESTIMABLE="YES" ESTIMATE="0.571" LOG_CI_END="0.4025603494145746" LOG_CI_START="0.09340394891893898" LOG_EFFECT_SIZE="0.24798214916675676" MODIFIED="2021-02-16 19:56:30 +0800" MODIFIED_BY="[Empty name]" ORDER="223" SE="0.1816" STUDY_ID="STD-Zhou-2018" TOTAL_1="0" TOTAL_2="0" WEIGHT="9.163810328917299"/>
</IV_SUBGROUP>
<IV_SUBGROUP CHI2="9.374427343585099" CI_END="2.469873525857747" CI_START="0.9437520980018558" DF="3" EFFECT_SIZE="1.5267443537892942" ESTIMABLE="YES" I2="67.99804521336556" ID="CMP-005.04.03" LOG_CI_END="0.39267471502955376" LOG_CI_START="-0.025142069906208354" LOG_EFFECT_SIZE="0.18376632256167272" MODIFIED="2021-02-16 20:01:18 +0800" MODIFIED_BY="[Empty name]" NO="3" P_CHI2="0.02470551801259968" P_Z="0.08469289012535344" STUDIES="4" TAU2="0.15914171031018692" TOTAL_1="0" TOTAL_2="0" WEIGHT="29.841210056172113" Z="1.7240828362011578">
<NAME>mixed</NAME>
<IV_DATA CI_END="2.87837099523642" CI_START="0.8239672397345418" EFFECT_SIZE="1.5400270789427435" ESTIMABLE="YES" ESTIMATE="0.4318" LOG_CI_END="0.45914676972568463" LOG_CI_START="-0.08409005515403636" LOG_EFFECT_SIZE="0.18752835728582415" MODIFIED="2021-02-16 20:00:05 +0800" MODIFIED_BY="[Empty name]" ORDER="224" SE="0.3191" STUDY_ID="STD-Bojaxhiu-2018" TOTAL_1="0" TOTAL_2="0" WEIGHT="6.956172789457565"/>
<IV_DATA CI_END="1.2806686402807472" CI_START="0.6899181464504429" EFFECT_SIZE="0.9399768797793391" ESTIMABLE="YES" ESTIMATE="-0.0619" LOG_CI_END="0.107436775089493" LOG_CI_START="-0.16120243194911557" LOG_EFFECT_SIZE="-0.026882828429811306" MODIFIED="2021-02-16 20:00:17 +0800" MODIFIED_BY="[Empty name]" ORDER="225" SE="0.1578" STUDY_ID="STD-Kim-2019" TOTAL_1="0" TOTAL_2="0" WEIGHT="9.51823363756412"/>
<IV_DATA CI_END="3.610290373334986" CI_START="1.0000117951326943" EFFECT_SIZE="1.9000876182926418" ESTIMABLE="YES" ESTIMATE="0.6419" LOG_CI_END="0.5575421333365627" LOG_CI_START="5.122530832060975E-6" LOG_EFFECT_SIZE="0.27877362793369737" MODIFIED="2021-02-16 20:00:44 +0800" MODIFIED_BY="[Empty name]" ORDER="226" SE="0.3275" STUDY_ID="STD-Lin-2019" TOTAL_1="0" TOTAL_2="0" WEIGHT="6.82643094233705"/>
<IV_DATA CI_END="4.949227601206061" CI_START="1.272990014856372" EFFECT_SIZE="2.510043289982639" ESTIMABLE="YES" ESTIMATE="0.9203" LOG_CI_END="0.6945374262651888" LOG_CI_START="0.10482499712593661" LOG_EFFECT_SIZE="0.39968121169556264" MODIFIED="2021-02-16 20:00:55 +0800" MODIFIED_BY="[Empty name]" ORDER="227" SE="0.3464" STUDY_ID="STD-Tanaka-2018" TOTAL_1="0" TOTAL_2="0" WEIGHT="6.540372686813378"/>
</IV_SUBGROUP>
</IV_OUTCOME>
<IV_OUTCOME CHI2="39.5847596101576" CI_END="1.9047363448834302" CI_START="1.070889136733511" CI_STUDY="95" CI_TOTAL="95" DF="11" EFFECT_SIZE="1.4282021775915201" ESTIMABLE="YES" I2="72.21152759715798" I2_Q="0.0" ID="CMP-005.05" LOG_CI_END="0.27983486878499725" LOG_CI_START="0.029744513038196533" LOG_DATA="YES" LOG_EFFECT_SIZE="0.15478969091159694" MODIFIED="2021-02-16 20:54:27 +0800" MODIFIED_BY="[Empty name]" NO="5" P_CHI2="4.2121667883643354E-5" P_Q="0.6893146867695665" P_Z="0.015258663265862279" Q="0.1598284796805698" RANDOM="YES" SCALE="100.0" SHOW_PARTICIPANTS="NO" SORT_BY="STUDY" STUDIES="12" SUBGROUPS="YES" SUBGROUP_TEST="YES" TAU2="0.17078804600297043" TOTALS="YES" TOTAL_1="0" TOTAL_2="0" WEIGHT="100.00000000000003" Z="2.426180877378339">
<NAME>DFS time</NAME>
<GROUP_LABEL_1>Experimental</GROUP_LABEL_1>
<GROUP_LABEL_2>Control</GROUP_LABEL_2>
<GRAPH_LABEL_1>low postNLR</GRAPH_LABEL_1>
<GRAPH_LABEL_2>high postNLR</GRAPH_LABEL_2>
<EFFECT_MEASURE>Hazard Ratio</EFFECT_MEASURE>
<IV_SUBGROUP CHI2="11.917245537235488" CI_END="2.8756507899397965" CI_START="0.5436450270340021" DF="2" EFFECT_SIZE="1.2503332561510032" ESTIMABLE="YES" I2="83.21759844797197" ID="CMP-005.05.01" LOG_CI_END="0.45873614554590847" LOG_CI_START="-0.2646845803012676" LOG_EFFECT_SIZE="0.09702578262232044" MODIFIED="2021-02-16 20:54:15 +0800" MODIFIED_BY="[Empty name]" NO="1" P_CHI2="0.0025834727066644803" P_Z="0.5990661162416453" STUDIES="3" TAU2="0.443145678879436" TOTAL_1="0" TOTAL_2="0" WEIGHT="24.709316319309774" Z="0.5257439625851512">
<NAME>time&lt;7 day</NAME>
<IV_DATA CI_END="6.857334388582916" CI_START="1.6288613409406385" EFFECT_SIZE="3.342102165922748" ESTIMABLE="YES" ESTIMATE="1.2066" LOG_CI_END="0.8361553277613513" LOG_CI_START="0.2118841159675759" LOG_EFFECT_SIZE="0.5240197218644637" MODIFIED="2021-02-16 20:19:13 +0800" MODIFIED_BY="[Empty name]" ORDER="230" SE="0.3667" STUDY_ID="STD-He-2017" TOTAL_1="0" TOTAL_2="0" WEIGHT="7.069741785679401"/>
<IV_DATA CI_END="1.4083316711630145" CI_START="0.2999901038906906" EFFECT_SIZE="0.6499888955549492" ESTIMABLE="YES" ESTIMATE="-0.4308" LOG_CI_END="0.14870494599433975" LOG_CI_START="-0.5228930716021816" LOG_EFFECT_SIZE="-0.18709406280392088" MODIFIED="2021-02-16 20:19:40 +0800" MODIFIED_BY="[Empty name]" ORDER="231" SE="0.3945" STUDY_ID="STD-Jakubowska-2020" TOTAL_1="0" TOTAL_2="0" WEIGHT="6.611417749111172"/>
<IV_DATA CI_END="1.2806686402807472" CI_START="0.6899181464504429" EFFECT_SIZE="0.9399768797793391" ESTIMABLE="YES" ESTIMATE="-0.0619" LOG_CI_END="0.107436775089493" LOG_CI_START="-0.16120243194911557" LOG_EFFECT_SIZE="-0.026882828429811306" MODIFIED="2021-02-16 20:20:01 +0800" MODIFIED_BY="[Empty name]" ORDER="232" SE="0.1578" STUDY_ID="STD-Kim-2012" TOTAL_1="0" TOTAL_2="0" WEIGHT="11.028156784519203"/>
</IV_SUBGROUP>
<IV_SUBGROUP CHI2="24.84882447783735" CI_END="2.0535459096380797" CI_START="1.094664867993729" DF="8" EFFECT_SIZE="1.4993146974844977" ESTIMABLE="YES" I2="67.80531808603182" ID="CMP-005.05.02" LOG_CI_END="0.3125044165052833" LOG_CI_START="0.03928118012752146" LOG_EFFECT_SIZE="0.17589279831640242" MODIFIED="2021-02-16 20:54:27 +0800" MODIFIED_BY="[Empty name]" NO="2" P_CHI2="0.001648941112070812" P_Z="0.011618306697642666" STUDIES="9" TAU2="0.14575106485275682" TOTAL_1="0" TOTAL_2="0" WEIGHT="75.29068368069025" Z="2.5235302415016374">
<NAME>time&#8805;7 day</NAME>
<IV_DATA CI_END="3.4783849696773173" CI_START="0.9522115077219351" EFFECT_SIZE="1.819933569230964" ESTIMABLE="YES" ESTIMATE="0.5988" LOG_CI_END="0.5413776457961771" LOG_CI_START="-0.02126657426884269" LOG_EFFECT_SIZE="0.26005553576366724" MODIFIED="2021-02-16 20:52:08 +0800" MODIFIED_BY="[Empty name]" ORDER="234" SE="0.3305" STUDY_ID="STD-Albisinni-2019" TOTAL_1="0" TOTAL_2="0" WEIGHT="7.706952533579342"/>
<IV_DATA CI_END="2.9852699724514866" CI_START="1.0258379740132524" EFFECT_SIZE="1.7499723713311106" ESTIMABLE="YES" ESTIMATE="0.5596" LOG_CI_END="0.474983612599108" LOG_CI_START="0.011078771547011486" LOG_EFFECT_SIZE="0.2430311920730597" MODIFIED="2021-02-16 20:52:11 +0800" MODIFIED_BY="[Empty name]" ORDER="247" SE="0.2725" STUDY_ID="STD-Cui-2020" TOTAL_1="0" TOTAL_2="0" WEIGHT="8.806928996227288"/>
<IV_DATA CI_END="1.1273770492220723" CI_START="0.36902394730735955" EFFECT_SIZE="0.6450032006181462" ESTIMABLE="YES" ESTIMATE="-0.4385" LOG_CI_END="0.0520691893473365" LOG_CI_START="-0.4329454499764884" LOG_EFFECT_SIZE="-0.1904381303145759" MODIFIED="2021-02-16 20:52:13 +0800" MODIFIED_BY="[Empty name]" ORDER="240" SE="0.2849" STUDY_ID="STD-Guo-2018" TOTAL_1="0" TOTAL_2="0" WEIGHT="8.565333773137091"/>
<IV_DATA CI_END="5.729188244861042" CI_START="1.228539599976478" EFFECT_SIZE="2.6530236777178464" ESTIMABLE="YES" ESTIMATE="0.9757" LOG_CI_END="0.7580930921677982" LOG_CI_START="0.08938915981820746" LOG_EFFECT_SIZE="0.42374112599300284" MODIFIED="2021-02-16 20:52:15 +0800" MODIFIED_BY="[Empty name]" ORDER="248" SE="0.3928" STUDY_ID="STD-Hayama-2020" TOTAL_1="0" TOTAL_2="0" WEIGHT="6.638638097125897"/>
<IV_DATA CI_END="4.137411115517663" CI_START="1.4329420984201295" EFFECT_SIZE="2.434886150499988" ESTIMABLE="YES" ESTIMATE="0.8899" LOG_CI_END="0.6167286768853223" LOG_CI_START="0.15622864200608527" LOG_EFFECT_SIZE="0.3864786594457038" MODIFIED="2021-02-16 20:52:17 +0800" MODIFIED_BY="[Empty name]" ORDER="239" SE="0.2705" STUDY_ID="STD-Jin-2016" TOTAL_1="0" TOTAL_2="0" WEIGHT="8.846133749853648"/>
<IV_DATA CI_END="1.2806686402807472" CI_START="0.6899181464504429" EFFECT_SIZE="0.9399768797793391" ESTIMABLE="YES" ESTIMATE="-0.0619" LOG_CI_END="0.107436775089493" LOG_CI_START="-0.16120243194911557" LOG_EFFECT_SIZE="-0.026882828429811306" MODIFIED="2021-02-16 20:52:19 +0800" MODIFIED_BY="[Empty name]" ORDER="235" SE="0.1578" STUDY_ID="STD-Kim-2019" TOTAL_1="0" TOTAL_2="0" WEIGHT="11.028156784519203"/>
<IV_DATA CI_END="3.610290373334986" CI_START="1.0000117951326943" EFFECT_SIZE="1.9000876182926418" ESTIMABLE="YES" ESTIMATE="0.6419" LOG_CI_END="0.5575421333365627" LOG_CI_START="5.122530832060975E-6" LOG_EFFECT_SIZE="0.27877362793369737" MODIFIED="2021-02-16 20:52:22 +0800" MODIFIED_BY="[Empty name]" ORDER="241" SE="0.3275" STUDY_ID="STD-Lin-2019" TOTAL_1="0" TOTAL_2="0" WEIGHT="7.761668722762101"/>
<IV_DATA CI_END="2.652436413528278" CI_START="0.40000484520339474" EFFECT_SIZE="1.0300424345653076" ESTIMABLE="YES" ESTIMATE="0.0296" LOG_CI_END="0.42364498141982576" LOG_CI_START="-0.3979347480911532" LOG_EFFECT_SIZE="0.012855116664336209" MODIFIED="2021-02-16 20:52:25 +0800" MODIFIED_BY="[Empty name]" ORDER="237" SE="0.4826" STUDY_ID="STD-Ohno-2012" TOTAL_1="0" TOTAL_2="0" WEIGHT="5.34589265779014"/>
<IV_DATA CI_END="2.526738800508248" CI_START="1.2399493604143674" EFFECT_SIZE="1.7700362029134793" ESTIMABLE="YES" ESTIMATE="0.571" LOG_CI_END="0.4025603494145746" LOG_CI_START="0.09340394891893898" LOG_EFFECT_SIZE="0.24798214916675676" MODIFIED="2021-02-16 20:52:28 +0800" MODIFIED_BY="[Empty name]" ORDER="236" SE="0.1816" STUDY_ID="STD-Zhou-2018" TOTAL_1="0" TOTAL_2="0" WEIGHT="10.590978365695523"/>
</IV_SUBGROUP>
</IV_OUTCOME>
<IV_OUTCOME CHI2="34.56702966561413" CI_END="2.299876187386809" CI_START="1.4533756667904454" CI_STUDY="95" CI_TOTAL="95" DF="12" EFFECT_SIZE="1.8282735264119456" ESTIMABLE="YES" I2="65.2848390038641" I2_Q="0.0" ID="CMP-005.06" LOG_CI_END="0.36170445663409584" LOG_CI_START="0.1623778847225902" LOG_DATA="YES" LOG_EFFECT_SIZE="0.26204117067834304" MODIFIED="2021-02-16 21:02:51 +0800" MODIFIED_BY="[Empty name]" NO="6" P_CHI2="5.48706303869273E-4" P_Q="1.0" P_Z="2.559907224356402E-7" Q="0.0" RANDOM="YES" SCALE="100.0" SHOW_PARTICIPANTS="NO" SORT_BY="STUDY" STUDIES="13" SUBGROUPS="YES" SUBGROUP_TEST="YES" TAU2="0.0851586234614974" TOTALS="YES" TOTAL_1="0" TOTAL_2="0" WEIGHT="100.00000000000003" Z="5.15326433471482">
<NAME>OS time</NAME>
<GROUP_LABEL_1>Experimental</GROUP_LABEL_1>
<GROUP_LABEL_2>Control</GROUP_LABEL_2>
<GRAPH_LABEL_1>low postNLR</GRAPH_LABEL_1>
<GRAPH_LABEL_2>high postNLR</GRAPH_LABEL_2>
<EFFECT_MEASURE>Hazard Ratio</EFFECT_MEASURE>
<IV_SUBGROUP CHI2="0.0" CI_END="0.0" CI_START="0.0" DF="0" EFFECT_SIZE="0.0" ESTIMABLE="NO" I2="0.0" ID="CMP-005.06.01" LOG_CI_END="-Infinity" LOG_CI_START="-Infinity" LOG_EFFECT_SIZE="-Infinity" MODIFIED="2021-02-16 20:55:30 +0800" MODIFIED_BY="[Empty name]" NO="1" P_CHI2="0.0" P_Z="0.0" STUDIES="0" TAU2="0.0" TOTAL_1="0" TOTAL_2="0" WEIGHT="0.0" Z="0.0">
<NAME>time &lt;7 days</NAME>
</IV_SUBGROUP>
<IV_SUBGROUP CHI2="34.56702966561413" CI_END="2.299876187386809" CI_START="1.4533756667904454" DF="12" EFFECT_SIZE="1.8282735264119456" ESTIMABLE="YES" I2="65.2848390038641" ID="CMP-005.06.02" LOG_CI_END="0.36170445663409584" LOG_CI_START="0.1623778847225902" LOG_EFFECT_SIZE="0.26204117067834304" MODIFIED="2021-02-16 21:02:51 +0800" MODIFIED_BY="[Empty name]" NO="2" P_CHI2="5.48706303869273E-4" P_Z="2.559907224356402E-7" STUDIES="13" TAU2="0.0851586234614974" TOTAL_1="0" TOTAL_2="0" WEIGHT="100.00000000000003" Z="5.15326433471482">
<NAME>time &gt;7days</NAME>
<IV_DATA CI_END="3.0369447464848944" CI_START="0.8219694973627665" EFFECT_SIZE="1.5799607421662993" ESTIMABLE="YES" ESTIMATE="0.4574" LOG_CI_END="0.4824368905303803" LOG_CI_START="-0.08514429848528558" LOG_EFFECT_SIZE="0.1986462960225474" MODIFIED="2021-02-16 20:59:46 +0800" MODIFIED_BY="[Empty name]" ORDER="249" SE="0.3334" STUDY_ID="STD-Albisinni-2019" TOTAL_1="0" TOTAL_2="0" WEIGHT="6.983191010168819"/>
<IV_DATA CI_END="6.442729040612598" CI_START="1.1558636177624153" EFFECT_SIZE="2.7289038270238573" ESTIMABLE="YES" ESTIMATE="1.0039" LOG_CI_END="0.8090698667737458" LOG_CI_START="0.06290659399160313" LOG_EFFECT_SIZE="0.43598823038267454" MODIFIED="2021-02-16 20:59:56 +0800" MODIFIED_BY="[Empty name]" ORDER="251" SE="0.4383" STUDY_ID="STD-Guo-2018" TOTAL_1="0" TOTAL_2="0" WEIGHT="4.9443561299856045"/>
<IV_DATA CI_END="2.5893830730801364" CI_START="1.043708617386108" EFFECT_SIZE="1.64394690519112" ESTIMABLE="YES" ESTIMATE="0.4971" LOG_CI_END="0.41319630467131013" LOG_CI_START="0.018579269236902833" LOG_EFFECT_SIZE="0.21588778695410651" MODIFIED="2021-02-16 21:00:29 +0800" MODIFIED_BY="[Empty name]" ORDER="264" SE="0.2318" STUDY_ID="STD-Hoshimoto-2020" TOTAL_1="0" TOTAL_2="0" WEIGHT="9.870406716160371"/>
<IV_DATA CI_END="2.005300404811874" CI_START="1.0298427520028328" EFFECT_SIZE="1.4370609198930486" ESTIMABLE="YES" ESTIMATE="0.3626" LOG_CI_END="0.30217944148464465" LOG_CI_START="0.012770916791593553" LOG_EFFECT_SIZE="0.15747517913811912" MODIFIED="2021-02-16 21:00:45 +0800" MODIFIED_BY="[Empty name]" ORDER="253" SE="0.17" STUDY_ID="STD-Jang-2017" TOTAL_1="0" TOTAL_2="0" WEIGHT="12.019252902694667"/>
<IV_DATA CI_END="5.014857165999426" CI_START="1.5047022834818693" EFFECT_SIZE="2.746974158781759" ESTIMABLE="YES" ESTIMATE="1.0105" LOG_CI_END="0.7002585678845182" LOG_CI_START="0.1774505800419537" LOG_EFFECT_SIZE="0.43885457396323596" MODIFIED="2021-02-16 21:00:45 +0800" MODIFIED_BY="[Empty name]" ORDER="254" SE="0.3071" STUDY_ID="STD-Jin-2016" TOTAL_1="0" TOTAL_2="0" WEIGHT="7.638640575902295"/>
<IV_DATA CI_END="1.3056679564694693" CI_START="1.1400649633014095" EFFECT_SIZE="1.220059953803989" ESTIMABLE="YES" ESTIMATE="0.1989" LOG_CI_END="0.11583274584579081" LOG_CI_START="0.0569295990553228" LOG_EFFECT_SIZE="0.08638117245055676" MODIFIED="2021-02-16 21:00:45 +0800" MODIFIED_BY="[Empty name]" ORDER="255" SE="0.0346" STUDY_ID="STD-Kang-2016" TOTAL_1="0" TOTAL_2="0" WEIGHT="15.875015964949124"/>
<IV_DATA CI_END="2.3191229221983027" CI_START="1.0900362325690092" EFFECT_SIZE="1.5899459151107844" ESTIMABLE="YES" ESTIMATE="0.4637" LOG_CI_END="0.3653237684817191" LOG_CI_START="0.03744093403535658" LOG_EFFECT_SIZE="0.20138235125853787" MODIFIED="2021-02-16 21:00:45 +0800" MODIFIED_BY="[Empty name]" ORDER="256" SE="0.1926" STUDY_ID="STD-Kim-2019" TOTAL_1="0" TOTAL_2="0" WEIGHT="11.213591005018795"/>
<IV_DATA CI_END="5.464082909580339" CI_START="0.6399301200946743" EFFECT_SIZE="1.869928135660567" ESTIMABLE="YES" ESTIMATE="0.6259" LOG_CI_END="0.737517280516093" LOG_CI_START="-0.1938674480696024" LOG_EFFECT_SIZE="0.2718249162232453" MODIFIED="2021-02-16 21:01:10 +0800" MODIFIED_BY="[Empty name]" ORDER="257" SE="0.5471" STUDY_ID="STD-Li-2018" TOTAL_1="0" TOTAL_2="0" WEIGHT="3.5656211471841956"/>
<IV_DATA CI_END="3.610290373334986" CI_START="1.0000117951326943" EFFECT_SIZE="1.9000876182926418" ESTIMABLE="YES" ESTIMATE="0.6419" LOG_CI_END="0.5575421333365627" LOG_CI_START="5.122530832060975E-6" LOG_EFFECT_SIZE="0.27877362793369737" MODIFIED="2021-02-16 21:01:25 +0800" MODIFIED_BY="[Empty name]" ORDER="259" SE="0.3275" STUDY_ID="STD-Lin-2019" TOTAL_1="0" TOTAL_2="0" WEIGHT="7.124706195809133"/>
<IV_DATA CI_END="3.467193779850875" CI_START="0.7199701272231889" EFFECT_SIZE="1.5799607421662993" ESTIMABLE="YES" ESTIMATE="0.4574" LOG_CI_END="0.5399781148517047" LOG_CI_START="-0.14268552280660987" LOG_EFFECT_SIZE="0.1986462960225474" MODIFIED="2021-02-16 21:01:40 +0800" MODIFIED_BY="[Empty name]" ORDER="260" SE="0.401" STUDY_ID="STD-Miyatani-2018" TOTAL_1="0" TOTAL_2="0" WEIGHT="5.573676775983363"/>
<IV_DATA CI_END="10.292479047451668" CI_START="2.1097860854610344" EFFECT_SIZE="4.659928012235035" ESTIMABLE="YES" ESTIMATE="1.539" LOG_CI_END="1.0125199915708707" LOG_CI_START="0.3242384237273383" LOG_EFFECT_SIZE="0.6683792076491045" MODIFIED="2021-02-16 21:01:40 +0800" MODIFIED_BY="[Empty name]" ORDER="261" SE="0.4043" STUDY_ID="STD-Nishihara-2019" TOTAL_1="0" TOTAL_2="0" WEIGHT="5.51409925901689"/>
<IV_DATA CI_END="155.29179649041498" CI_START="1.5899365263005232" EFFECT_SIZE="15.71318234715483" ESTIMABLE="YES" ESTIMATE="2.7545" LOG_CI_END="2.191148514112031" LOG_CI_START="0.20137978669298348" LOG_EFFECT_SIZE="1.1962641504025073" MODIFIED="2021-02-16 21:01:52 +0800" MODIFIED_BY="[Empty name]" ORDER="262" SE="1.1688" STUDY_ID="STD-Shibutani-2015" TOTAL_1="0" TOTAL_2="0" WEIGHT="0.9446322080308494"/>
<IV_DATA CI_END="3.5172180409399" CI_START="1.2301420519956157" EFFECT_SIZE="2.0800667821485463" ESTIMABLE="YES" ESTIMATE="0.7324" LOG_CI_END="0.546199292127523" LOG_CI_START="0.08995526496436024" LOG_EFFECT_SIZE="0.31807727854594164" MODIFIED="2021-02-16 21:01:58 +0800" MODIFIED_BY="[Empty name]" ORDER="263" SE="0.268" STUDY_ID="STD-Zhou-2018" TOTAL_1="0" TOTAL_2="0" WEIGHT="8.732810109095906"/>
</IV_SUBGROUP>
</IV_OUTCOME>
</COMPARISON>
<COMPARISON ID="CMP-006" MODIFIED="2021-03-10 11:35:53 +0800" MODIFIED_BY="[Empty name]" NO="6">
<NAME>clinical</NAME>
<DICH_OUTCOME CHI2="9.667571098077447" CI_END="1.6693069364235436" CI_START="0.6492749089430073" CI_STUDY="95" CI_TOTAL="95" DF="4" EFFECT_MEASURE="OR" EFFECT_SIZE="1.0410759382217643" ESTIMABLE="YES" EVENTS_1="228" EVENTS_2="268" I2="58.62456081863764" I2_Q="0.0" ID="CMP-006.01" LOG_CI_END="0.22253619799694718" LOG_CI_START="-0.1875713799982565" LOG_EFFECT_SIZE="0.01748240899934534" METHOD="MH" MODIFIED="2021-02-17 11:08:12 +0800" MODIFIED_BY="[Empty name]" NO="1" P_CHI2="0.04641565741797027" P_Q="1.0" P_Z="0.8672898164059241" Q="0.0" RANDOM="YES" SCALE="100.0" SORT_BY="STUDY" STUDIES="5" SUBGROUPS="NO" SUBGROUP_TEST="YES" SWAP_EVENTS="NO" TAU2="0.16553391470243015" TOTALS="YES" TOTAL_1="373" TOTAL_2="467" WEIGHT="99.99999999999999" Z="0.1671019695330601">
<NAME>&#24180;&#40836;</NAME>
<GROUP_LABEL_1>Experimental</GROUP_LABEL_1>
<GROUP_LABEL_2>Control</GROUP_LABEL_2>
<GRAPH_LABEL_1>low postNLR</GRAPH_LABEL_1>
<GRAPH_LABEL_2>high postNLR</GRAPH_LABEL_2>
<DICH_DATA CI_END="4.1894221700378" CI_START="1.114610337612551" EFFECT_SIZE="2.160919540229885" ESTIMABLE="YES" EVENTS_1="47" EVENTS_2="30" LOG_CI_END="0.6221541266251474" LOG_CI_START="0.047123066664975295" LOG_EFFECT_SIZE="0.33463859664506135" MODIFIED="2021-02-16 23:09:44 +0800" MODIFIED_BY="[Empty name]" ORDER="265" O_E="0.0" SE="0.3377760910702589" STUDY_ID="STD-Cui-2020" TOTAL_1="76" TOTAL_2="70" VAR="0.11409268769870384" WEIGHT="20.753545751009938"/>
<DICH_DATA CI_END="2.545534191437816" CI_START="0.5437298974958633" EFFECT_SIZE="1.1764705882352942" ESTIMABLE="YES" EVENTS_1="32" EVENTS_2="40" LOG_CI_END="0.4057789348257416" LOG_CI_START="-0.2646167862543271" LOG_EFFECT_SIZE="0.07058107428570728" MODIFIED="2021-02-16 23:10:15 +0800" MODIFIED_BY="[Empty name]" ORDER="268" O_E="0.0" SE="0.393793765074772" STUDY_ID="STD-He-2017" TOTAL_1="49" TOTAL_2="65" VAR="0.15507352941176472" WEIGHT="18.100775863658317"/>
<DICH_DATA CI_END="1.3873279660069926" CI_START="0.2760140058529227" EFFECT_SIZE="0.6188068756319515" ESTIMABLE="YES" EVENTS_1="51" EVENTS_2="43" LOG_CI_END="0.14217914095071638" LOG_CI_START="-0.5590688798539529" LOG_EFFECT_SIZE="-0.20844486945161822" MODIFIED="2021-02-16 23:10:32 +0800" MODIFIED_BY="[Empty name]" ORDER="269" O_E="0.0" SE="0.41191655865434906" STUDY_ID="STD-Jakubowska-2020" TOTAL_1="74" TOTAL_2="55" VAR="0.1696752512936418" WEIGHT="17.312305494055025"/>
<DICH_DATA CI_END="1.8746262660421726" CI_START="0.7816466311908038" EFFECT_SIZE="1.210493827160494" ESTIMABLE="YES" EVENTS_1="74" EVENTS_2="120" LOG_CI_END="0.2729146977842732" LOG_CI_START="-0.10698953953396693" LOG_EFFECT_SIZE="0.08296257912515313" MODIFIED="2021-02-16 23:10:51 +0800" MODIFIED_BY="[Empty name]" ORDER="270" O_E="0.0" SE="0.22315762955703825" STUDY_ID="STD-Li-2018" TOTAL_1="128" TOTAL_2="226" VAR="0.049799327629516305" WEIGHT="26.95005853850203"/>
<DICH_DATA CI_END="1.1406623354084369" CI_START="0.21803383666324783" EFFECT_SIZE="0.4987012987012987" ESTIMABLE="YES" EVENTS_1="24" EVENTS_2="35" LOG_CI_END="0.05715710141021139" LOG_CI_START="-0.6614761030201135" LOG_EFFECT_SIZE="-0.3021595008049511" MODIFIED="2021-02-17 11:08:12 +0800" MODIFIED_BY="[Empty name]" ORDER="273" O_E="0.0" SE="0.42212870157410604" STUDY_ID="STD-Pu-2019" TOTAL_1="46" TOTAL_2="51" VAR="0.17819264069264068" WEIGHT="16.88331435277468"/>
</DICH_OUTCOME>
<DICH_OUTCOME CHI2="22.05138356512564" CI_END="1.1039404865104154" CI_START="0.5561773853991496" CI_STUDY="95" CI_TOTAL="95" DF="9" EFFECT_MEASURE="OR" EFFECT_SIZE="0.7835730555753102" ESTIMABLE="YES" EVENTS_1="365" EVENTS_2="649" I2="59.18623439921684" I2_Q="0.0" ID="CMP-006.02" LOG_CI_END="0.04294566118593125" LOG_CI_START="-0.2547866738609816" LOG_EFFECT_SIZE="-0.10592050633752513" METHOD="MH" MODIFIED="2021-02-16 23:15:32 +0800" MODIFIED_BY="[Empty name]" NO="2" P_CHI2="0.008717559394482932" P_Q="1.0" P_Z="0.1631534795666229" Q="0.0" RANDOM="YES" SCALE="100.0" SORT_BY="STUDY" STUDIES="10" SUBGROUPS="NO" SUBGROUP_TEST="YES" SWAP_EVENTS="NO" TAU2="0.1764276006574986" TOTALS="YES" TOTAL_1="636" TOTAL_2="1036" WEIGHT="100.00000000000003" Z="1.3945437106324707">
<NAME>&#24615;&#21035;</NAME>
<GROUP_LABEL_1>Experimental</GROUP_LABEL_1>
<GROUP_LABEL_2>Control</GROUP_LABEL_2>
<GRAPH_LABEL_1>low postNLR</GRAPH_LABEL_1>
<GRAPH_LABEL_2>high postNLR</GRAPH_LABEL_2>
<DICH_DATA CI_END="2.2340520700172455" CI_START="0.5675212411421583" EFFECT_SIZE="1.1259982253771075" ESTIMABLE="YES" EVENTS_1="47" EVENTS_2="49" LOG_CI_END="0.34909329118676413" LOG_CI_START="-0.24601787908956763" LOG_EFFECT_SIZE="0.05153770604859828" MODIFIED="2021-02-16 23:12:34 +0800" MODIFIED_BY="[Empty name]" ORDER="276" O_E="0.0" SE="0.34957124726812017" STUDY_ID="STD-Cui-2020" TOTAL_1="70" TOTAL_2="76" VAR="0.12220005691658922" WEIGHT="10.242292714020415"/>
<DICH_DATA CI_END="1.457632738010481" CI_START="0.3206285544353559" EFFECT_SIZE="0.6836363636363636" ESTIMABLE="YES" EVENTS_1="16" EVENTS_2="50" LOG_CI_END="0.163648113867146" LOG_CI_START="-0.49399780300031165" LOG_EFFECT_SIZE="-0.16517484456658282" MODIFIED="2021-02-16 23:12:34 +0800" MODIFIED_BY="[Empty name]" ORDER="277" O_E="0.0" SE="0.38630446696773557" STUDY_ID="STD-Guo-2018" TOTAL_1="38" TOTAL_2="97" VAR="0.1492311411992263" WEIGHT="9.392138113466403"/>
<DICH_DATA CI_END="0.7840565393267283" CI_START="0.2287809024382215" EFFECT_SIZE="0.4235294117647059" ESTIMABLE="YES" EVENTS_1="36" EVENTS_2="68" LOG_CI_END="-0.10565261865197588" LOG_CI_START="-0.640580231242035" LOG_EFFECT_SIZE="-0.3731164249470055" MODIFIED="2021-02-16 23:12:34 +0800" MODIFIED_BY="[Empty name]" ORDER="278" O_E="0.0" SE="0.31421912756978837" STUDY_ID="STD-Hayama-2020" TOTAL_1="76" TOTAL_2="100" VAR="0.09873366013071895" WEIGHT="11.11577942554272"/>
<DICH_DATA CI_END="1.7790060750931354" CI_START="0.3648296794720446" EFFECT_SIZE="0.8056265984654731" ESTIMABLE="YES" EVENTS_1="42" EVENTS_2="34" LOG_CI_END="0.25017743115020996" LOG_CI_START="-0.43790983836274255" LOG_EFFECT_SIZE="-0.09386620360626631" MODIFIED="2021-02-16 23:12:34 +0800" MODIFIED_BY="[Empty name]" ORDER="279" O_E="0.0" SE="0.4041858681988251" STUDY_ID="STD-He-2017" TOTAL_1="65" TOTAL_2="49" VAR="0.16336621605163804" WEIGHT="9.001434784771998"/>
<DICH_DATA CI_END="1.5079150510916866" CI_START="0.3554175327648686" EFFECT_SIZE="0.732078853046595" ESTIMABLE="YES" EVENTS_1="43" EVENTS_2="36" LOG_CI_END="0.17837687609523392" LOG_CI_START="-0.44926115223352286" LOG_EFFECT_SIZE="-0.13544213806914443" MODIFIED="2021-02-16 23:12:47 +0800" MODIFIED_BY="[Empty name]" ORDER="280" O_E="0.0" SE="0.3686776846986587" STUDY_ID="STD-Jakubowska-2020" TOTAL_1="74" TOTAL_2="55" VAR="0.1359232351947636" WEIGHT="9.792296130825004"/>
<DICH_DATA CI_END="0.7413041741185469" CI_START="0.3055932300062764" EFFECT_SIZE="0.47595959595959597" ESTIMABLE="YES" EVENTS_1="62" EVENTS_2="150" LOG_CI_END="-0.13000355445596223" LOG_CI_START="-0.514856271181047" LOG_EFFECT_SIZE="-0.3224299128185047" MODIFIED="2021-02-16 23:13:01 +0800" MODIFIED_BY="[Empty name]" ORDER="281" O_E="0.0" SE="0.22606439085598695" STUDY_ID="STD-Li-2018" TOTAL_1="128" TOTAL_2="226" VAR="0.05110510881308844" WEIGHT="13.442602993181733"/>
<DICH_DATA CI_END="1.1389874831720217" CI_START="0.2340413599996171" EFFECT_SIZE="0.5163043478260869" ESTIMABLE="YES" EVENTS_1="19" EVENTS_2="69" LOG_CI_END="0.05651895145470087" LOG_CI_START="-0.6307073868960783" LOG_EFFECT_SIZE="-0.2870942177206887" MODIFIED="2021-02-16 23:13:56 +0800" MODIFIED_BY="[Empty name]" ORDER="283" O_E="0.0" SE="0.40368015297248655" STUDY_ID="STD-Nishihara-2019" TOTAL_1="35" TOTAL_2="99" VAR="0.16295766590389016" WEIGHT="9.012270663266435"/>
<DICH_DATA CI_END="1.4330940703276691" CI_START="0.2873057112133399" EFFECT_SIZE="0.6416666666666667" ESTIMABLE="YES" EVENTS_1="22" EVENTS_2="30" LOG_CI_END="0.15627469903888222" LOG_CI_START="-0.5416557407891681" LOG_EFFECT_SIZE="-0.19269052087514293" MODIFIED="2021-02-16 23:14:46 +0800" MODIFIED_BY="[Empty name]" ORDER="284" O_E="0.0" SE="0.40996779516639237" STUDY_ID="STD-Pu-2019" TOTAL_1="46" TOTAL_2="51" VAR="0.16807359307359307" WEIGHT="8.878436234864106"/>
<DICH_DATA CI_END="4.7014489968867315" CI_START="0.9630396946957496" EFFECT_SIZE="2.1278350515463917" ESTIMABLE="YES" EVENTS_1="24" EVENTS_2="97" LOG_CI_END="0.6722317290777922" LOG_CI_START="-0.016355811699934383" LOG_EFFECT_SIZE="0.3279379586889289" MODIFIED="2021-02-16 23:15:10 +0800" MODIFIED_BY="[Empty name]" ORDER="285" O_E="0.0" SE="0.404479730016136" STUDY_ID="STD-Shibutani-2015" TOTAL_1="34" TOTAL_2="183" VAR="0.1636038519939263" WEIGHT="8.99514400072733"/>
<DICH_DATA CI_END="3.4821982666537" CI_START="0.8680885387561696" EFFECT_SIZE="1.7386363636363635" ESTIMABLE="YES" EVENTS_1="54" EVENTS_2="66" LOG_CI_END="0.5418534950013812" LOG_CI_START="-0.061435977666521" LOG_EFFECT_SIZE="0.24020875866743016" MODIFIED="2021-02-16 23:15:10 +0800" MODIFIED_BY="[Empty name]" ORDER="286" O_E="0.0" SE="0.35437522257617843" STUDY_ID="STD-Tanaka-2018" TOTAL_1="70" TOTAL_2="100" VAR="0.12558179837591602" WEIGHT="10.12760493933387"/>
</DICH_OUTCOME>
<DICH_OUTCOME CHI2="4.162013691991225" CI_END="1.0925387751050577" CI_START="0.40674205660788054" CI_STUDY="95" CI_TOTAL="95" DF="3" EFFECT_MEASURE="OR" EFFECT_SIZE="0.6666194328926257" ESTIMABLE="YES" EVENTS_1="52" EVENTS_2="132" I2="27.91950670963038" I2_Q="0.0" ID="CMP-006.03" LOG_CI_END="0.03843685938646748" LOG_CI_START="-0.39068091978028785" LOG_EFFECT_SIZE="-0.17612203019691014" METHOD="MH" MODIFIED="2021-02-17 10:35:58 +0800" MODIFIED_BY="[Empty name]" NO="3" P_CHI2="0.2444927838558898" P_Q="1.0" P_Z="0.10764938271403461" Q="0.0" RANDOM="YES" SCALE="100.0" SORT_BY="STUDY" STUDIES="4" SUBGROUPS="NO" SUBGROUP_TEST="YES" SWAP_EVENTS="NO" TAU2="0.07131572492604028" TOTALS="YES" TOTAL_1="185" TOTAL_2="391" WEIGHT="99.99999999999999" Z="1.6088489120180582">
<NAME>CEA</NAME>
<GROUP_LABEL_1>Experimental</GROUP_LABEL_1>
<GROUP_LABEL_2>Control</GROUP_LABEL_2>
<GRAPH_LABEL_1>low postNLR</GRAPH_LABEL_1>
<GRAPH_LABEL_2>high postNLR</GRAPH_LABEL_2>
<DICH_DATA CI_END="2.1034668658416598" CI_START="0.5508347798259782" EFFECT_SIZE="1.0764119601328903" ESTIMABLE="YES" EVENTS_1="27" EVENTS_2="28" LOG_CI_END="0.32293567532831075" LOG_CI_START="-0.2589786461027732" LOG_EFFECT_SIZE="0.03197851461276876" MODIFIED="2021-02-16 23:15:53 +0800" MODIFIED_BY="[Empty name]" ORDER="287" O_E="0.0" SE="0.3418193529309662" STUDY_ID="STD-Cui-2020" TOTAL_1="70" TOTAL_2="76" VAR="0.11684047003814445" WEIGHT="33.76833901823978"/>
<DICH_DATA CI_END="0.8817308921734582" CI_START="0.18092479095690867" EFFECT_SIZE="0.3994082840236686" ESTIMABLE="YES" EVENTS_1="12" EVENTS_2="52" LOG_CI_END="-0.054663943073622066" LOG_CI_START="-0.7425019204916753" LOG_EFFECT_SIZE="-0.39858293178264864" MODIFIED="2021-02-16 23:15:53 +0800" MODIFIED_BY="[Empty name]" ORDER="288" O_E="0.0" SE="0.40403943278826543" STUDY_ID="STD-Guo-2018" TOTAL_1="38" TOTAL_2="97" VAR="0.16324786324786325" WEIGHT="27.087418935721654"/>
<DICH_DATA CI_END="1.3058769753645574" CI_START="0.17231059341717925" EFFECT_SIZE="0.47435897435897434" ESTIMABLE="YES" EVENTS_1="7" EVENTS_2="14" LOG_CI_END="0.11590226465960678" LOG_CI_START="-0.7636880219065777" LOG_EFFECT_SIZE="-0.3238928786234854" MODIFIED="2021-02-17 10:35:58 +0800" MODIFIED_BY="[Empty name]" ORDER="295" O_E="0.0" SE="0.5166756883711163" STUDY_ID="STD-Pu-2019" TOTAL_1="46" TOTAL_2="51" VAR="0.26695376695376694" WEIGHT="18.783018665455632"/>
<DICH_DATA CI_END="2.1313597778149855" CI_START="0.31144254892722195" EFFECT_SIZE="0.8147368421052632" ESTIMABLE="YES" EVENTS_1="6" EVENTS_2="38" LOG_CI_END="0.32865676568388796" LOG_CI_START="-0.5066220548957983" LOG_EFFECT_SIZE="-0.08898264460595515" MODIFIED="2021-02-16 23:16:14 +0800" MODIFIED_BY="[Empty name]" ORDER="296" O_E="0.0" SE="0.4906469139053531" STUDY_ID="STD-Shibutani-2015" TOTAL_1="31" TOTAL_2="167" VAR="0.24073439412484698" WEIGHT="20.361223380582924"/>
</DICH_OUTCOME>
<DICH_OUTCOME CHI2="0.0139337208350723" CI_END="1.4568179115594524" CI_START="0.5131972080052256" CI_STUDY="95" CI_TOTAL="95" DF="1" EFFECT_MEASURE="OR" EFFECT_SIZE="0.8646588256557118" ESTIMABLE="YES" EVENTS_1="74" EVENTS_2="77" I2="0.0" I2_Q="0.0" ID="CMP-006.04" LOG_CI_END="0.16340527246534492" LOG_CI_START="-0.2897157150235752" LOG_EFFECT_SIZE="-0.06315522127911512" METHOD="MH" MODIFIED="2021-02-16 23:18:27 +0800" MODIFIED_BY="[Empty name]" NO="4" P_CHI2="0.9060350292323238" P_Q="1.0" P_Z="0.5848234537783591" Q="0.0" RANDOM="YES" SCALE="100.0" SORT_BY="STUDY" STUDIES="2" SUBGROUPS="NO" SUBGROUP_TEST="YES" SWAP_EVENTS="NO" TAU2="0.0" TOTALS="YES" TOTAL_1="122" TOTAL_2="121" WEIGHT="100.0" Z="0.5463527956570319">
<NAME>&#32959;&#30244;&#22823;&#23567;</NAME>
<GROUP_LABEL_1>Experimental</GROUP_LABEL_1>
<GROUP_LABEL_2>Control</GROUP_LABEL_2>
<GRAPH_LABEL_1>low postNLR</GRAPH_LABEL_1>
<GRAPH_LABEL_2>high postNLR</GRAPH_LABEL_2>
<DICH_DATA CI_END="1.7620485851550889" CI_START="0.4476171408092026" EFFECT_SIZE="0.888100866824271" ESTIMABLE="YES" EVENTS_1="49" EVENTS_2="47" LOG_CI_END="0.24601787908956765" LOG_CI_START="-0.34909329118676413" LOG_EFFECT_SIZE="-0.05153770604859826" MODIFIED="2021-02-16 23:17:10 +0800" MODIFIED_BY="[Empty name]" ORDER="298" O_E="0.0" SE="0.34957124726812017" STUDY_ID="STD-Cui-2020" TOTAL_1="76" TOTAL_2="70" VAR="0.12220005691658922" WEIGHT="57.97385128342481"/>
<DICH_DATA CI_END="1.8633756277840938" CI_START="0.37268086696522396" EFFECT_SIZE="0.8333333333333334" ESTIMABLE="YES" EVENTS_1="25" EVENTS_2="30" LOG_CI_END="0.270300410790081" LOG_CI_START="-0.42866290288533054" LOG_EFFECT_SIZE="-0.0791812460476248" MODIFIED="2021-02-16 23:17:23 +0800" MODIFIED_BY="[Empty name]" ORDER="306" O_E="0.0" SE="0.4105745103771404" STUDY_ID="STD-Pu-2019" TOTAL_1="46" TOTAL_2="51" VAR="0.16857142857142857" WEIGHT="42.02614871657519"/>
</DICH_OUTCOME>
<DICH_OUTCOME CHI2="18.073123153799752" CI_END="709.5776717630688" CI_START="0.08291334905109367" CI_STUDY="95" CI_TOTAL="95" DF="1" EFFECT_MEASURE="OR" EFFECT_SIZE="7.670297333073451" ESTIMABLE="YES" EVENTS_1="96" EVENTS_2="31" I2="94.46692200628446" I2_Q="0.0" ID="CMP-006.05" LOG_CI_END="2.8509999411209415" LOG_CI_START="-1.081375542398927" LOG_EFFECT_SIZE="0.8848121993610072" METHOD="MH" MODIFIED="2021-03-10 11:35:53 +0800" MODIFIED_BY="[Empty name]" NO="5" P_CHI2="2.1258447573724304E-5" P_Q="1.0" P_Z="0.3777706406664386" Q="0.0" RANDOM="YES" SCALE="100.0" SORT_BY="STUDY" STUDIES="2" SUBGROUPS="NO" SUBGROUP_TEST="YES" SWAP_EVENTS="NO" TAU2="10.10116059234293" TOTALS="YES" TOTAL_1="173" TOTAL_2="108" WEIGHT="100.0" Z="0.8820114208813887">
<NAME>TNM&#20998;&#26399;</NAME>
<GROUP_LABEL_1>Experimental</GROUP_LABEL_1>
<GROUP_LABEL_2>Control</GROUP_LABEL_2>
<GRAPH_LABEL_1>low postNLR</GRAPH_LABEL_1>
<GRAPH_LABEL_2>high postNLR</GRAPH_LABEL_2>
<DICH_DATA CI_END="2.0771502994663145" CI_START="0.5608785145938244" EFFECT_SIZE="1.0793650793650793" ESTIMABLE="YES" EVENTS_1="34" EVENTS_2="30" LOG_CI_END="0.3174679225665021" LOG_CI_START="-0.2511311960611929" LOG_EFFECT_SIZE="0.03316836325265459" MODIFIED="2021-02-16 23:18:50 +0800" MODIFIED_BY="[Empty name]" ORDER="309" O_E="0.0" SE="0.3339979368929387" STUDY_ID="STD-Cui-2020" TOTAL_1="76" TOTAL_2="70" VAR="0.11155462184873949" WEIGHT="52.24490479129857"/>
<DICH_DATA CI_END="498.5693421228165" CI_START="8.616386447185004" EFFECT_SIZE="65.54285714285714" ESTIMABLE="YES" EVENTS_1="62" EVENTS_2="1" LOG_CI_END="2.697725569482142" LOG_CI_START="0.9353251689478043" LOG_EFFECT_SIZE="1.8165253692149732" MODIFIED="2021-02-16 23:18:50 +0800" MODIFIED_BY="[Empty name]" ORDER="310" O_E="0.0" SE="1.035242719296552" STUDY_ID="STD-Guo-2018" TOTAL_1="97" TOTAL_2="38" VAR="1.07172748785652" WEIGHT="47.755095208701434"/>
<DICH_DATA CI_END="2.7912468217211033" CI_START="0.6880038871702254" EFFECT_SIZE="1.3857808857808858" ESTIMABLE="YES" EVENTS_1="41" EVENTS_2="26" EXCLUDED="YES" LOG_CI_END="0.4457982415663649" LOG_CI_START="-0.16240910802639266" LOG_EFFECT_SIZE="0.14169456676998612" MODIFIED="2021-03-10 11:35:53 +0800" MODIFIED_BY="[Empty name]" ORDER="319" O_E="0.0" SE="0.3572640078257218" STUDY_ID="STD-Jakubowska-2020" TOTAL_1="74" TOTAL_2="55" VAR="0.12763757128769743" WEIGHT="37.64718360228459"/>
</DICH_OUTCOME>
<DICH_OUTCOME CHI2="21.220477394776996" CI_END="1.3142299511631488" CI_START="0.06481930945162984" CI_STUDY="95" CI_TOTAL="95" DF="2" EFFECT_MEASURE="OR" EFFECT_SIZE="0.2918689395859801" ESTIMABLE="YES" EVENTS_1="151" EVENTS_2="314" I2="90.57514134676225" I2_Q="0.0" ID="CMP-006.06" LOG_CI_END="0.11867136049310542" LOG_CI_START="-1.1882956000076677" LOG_EFFECT_SIZE="-0.5348121197572812" METHOD="MH" MODIFIED="2021-03-10 11:30:30 +0800" MODIFIED_BY="[Empty name]" NO="6" P_CHI2="2.466242546550479E-5" P_Q="1.0" P_Z="0.10870562324767251" Q="0.0" RANDOM="YES" SCALE="100.0" SORT_BY="STUDY" STUDIES="3" SUBGROUPS="NO" SUBGROUP_TEST="YES" SWAP_EVENTS="NO" TAU2="1.5980072803464782" TOTALS="YES" TOTAL_1="240" TOTAL_2="361" WEIGHT="100.0" Z="1.6040382425859698">
<NAME>T34-T12</NAME>
<GROUP_LABEL_1>Experimental</GROUP_LABEL_1>
<GROUP_LABEL_2>Control</GROUP_LABEL_2>
<GRAPH_LABEL_1>low postNLR</GRAPH_LABEL_1>
<GRAPH_LABEL_2>high postNLR</GRAPH_LABEL_2>
<DICH_DATA CI_END="0.18916342451873108" CI_START="0.03676678299714858" EFFECT_SIZE="0.08339622641509434" ESTIMABLE="YES" EVENTS_1="13" EVENTS_2="53" LOG_CI_END="-0.7231628323383316" LOG_CI_START="-1.4345443681650627" LOG_EFFECT_SIZE="-1.078853600251697" MODIFIED="2021-02-16 23:21:59 +0800" MODIFIED_BY="[Empty name]" ORDER="320" O_E="0.0" SE="0.4178690355400164" STUDY_ID="STD-Cui-2020" TOTAL_1="63" TOTAL_2="70" VAR="0.17461453086314352" WEIGHT="33.24974608986099"/>
<DICH_DATA CI_END="3.631611721908724" CI_START="0.5799403947182634" EFFECT_SIZE="1.4512471655328798" ESTIMABLE="YES" EVENTS_1="40" EVENTS_2="49" LOG_CI_END="0.5600994092194649" LOG_CI_START="-0.23661664018736772" LOG_EFFECT_SIZE="0.16174138451604864" MODIFIED="2021-02-16 23:22:10 +0800" MODIFIED_BY="[Empty name]" ORDER="321" O_E="0.0" SE="0.467994951229623" STUDY_ID="STD-He-2017" TOTAL_1="49" TOTAL_2="65" VAR="0.21901927437641722" WEIGHT="32.43718424635678"/>
<DICH_DATA CI_END="2.439560323449791" CI_START="0.591584199567861" EFFECT_SIZE="1.2013348164627364" ESTIMABLE="YES" EVENTS_1="45" EVENTS_2="31" EXCLUDED="YES" LOG_CI_END="0.38731156145933976" LOG_CI_START="-0.22798343395189777" LOG_EFFECT_SIZE="0.07966406375372095" MODIFIED="2021-03-10 11:26:52 +0800" MODIFIED_BY="[Empty name]" ORDER="322" O_E="0.0" SE="0.36142732606390954" STUDY_ID="STD-Jakubowska-2020" TOTAL_1="74" TOTAL_2="55" VAR="0.13062971202570758" WEIGHT="16.951921528801286"/>
<DICH_DATA CI_END="0.424983525508861" CI_START="0.10950196093770136" EFFECT_SIZE="0.21572327044025158" ESTIMABLE="YES" EVENTS_1="98" EVENTS_2="212" LOG_CI_END="-0.3716279050538523" LOG_CI_START="-0.9605781035015099" LOG_EFFECT_SIZE="-0.666103004277681" MODIFIED="2021-02-16 23:22:31 +0800" MODIFIED_BY="[Empty name]" ORDER="323" O_E="0.0" SE="0.34595226191865447" STUDY_ID="STD-Li-2018" TOTAL_1="128" TOTAL_2="226" VAR="0.1196829675266333" WEIGHT="34.31306966378222"/>
<DICH_DATA CI_END="5.6028234238498875" CI_START="1.1596833363533219" EFFECT_SIZE="2.549019607843137" ESTIMABLE="YES" EVENTS_1="20" EVENTS_2="34" EXCLUDED="YES" LOG_CI_END="0.7484069356469332" LOG_CI_START="0.06433941677086752" LOG_EFFECT_SIZE="0.4063731762089004" MODIFIED="2021-03-10 11:29:20 +0800" MODIFIED_BY="[Empty name]" ORDER="324" O_E="0.0" SE="0.40182464677663116" STUDY_ID="STD-Nishihara-2019" TOTAL_1="35" TOTAL_2="99" VAR="0.1614630467571644" WEIGHT="20.034545631770616"/>
<DICH_DATA CI_END="2.6602842567067704" CI_START="0.5748984247351392" EFFECT_SIZE="1.2366863905325445" ESTIMABLE="YES" EVENTS_1="57" EVENTS_2="78" EXCLUDED="YES" LOG_CI_END="0.4249280443466533" LOG_CI_START="-0.24040888135189237" LOG_EFFECT_SIZE="0.0922595814973805" MODIFIED="2021-03-10 11:30:30 +0800" MODIFIED_BY="[Empty name]" ORDER="325" O_E="0.0" SE="0.3908222036262244" STUDY_ID="STD-Tanaka-2018" TOTAL_1="70" TOTAL_2="100" VAR="0.152741994847258" WEIGHT="25.18380670116035"/>
</DICH_OUTCOME>
</COMPARISON>
</ANALYSES_AND_DATA>
<FIGURES/>
<FEEDBACK/>
<APPENDICES/>
<EXTENSIONS/>
</COCHRANE_REVIEW>
